# Supplementary material for: Impact of age and comorbidities on SARS-CoV-2 vaccine-induced T cell immunity
Source: Commun Med (Lond). 2023 Apr 24;3:58. doi: 10.1038/s43856-023-00277-x (PMC10124939; doi:10.1038/s43856-023-00277-x)
Supplement: Supplementary file 2 — Supplementary Data 1 [file 43856_2023_277_MOESM2_ESM.xlsx]

## Sheet: Figure1
Figure 1
CD4	CD8	Visit
0.117	0.0066	1
0.16	0.065	1
0.0393	0.0091	1
0	0.0263	1
0.134	0.0543	1
0	0	1
0	0	1
0	0.0183	1
0.21	0.0799	1
0	0	1
0	0.0073	1
0.114	0	1
0	0.012	1
0.025	0.0414	1
0.164	0.0511	1
0.089	0.0264	1
0	0	1
0.067	0.0075	1
0	0	1
0	0	1
0	0	1
0	0	1
0	0	1
0	0.365	1
0.027	0	1
0.055	0	1
0	0	1
0	0.0128	1
0.214	0	1
0	0	1
0.019	0.03	1
0.062	0	1
0.182	0.0845	1
0	0.0176	1
0.058	0.0196	1
0.013	0.0165	1
0.144	0.012	1
0.116	0	1
0	0.0405	1
0.195	0.0205	1
0	0	1
0	0.0001	1
0.1742	0	1
0.091	0	1
0.051	0.0185	1
0	0	1
0	0	1
0.221	0.1986	1
0.009	0.0943	1
0	0.0726	1
0	0	1
0	0.1599	1
0.116	0.1201	1
0.007	0.0722	1
0.0258	0.0831	1
0	0.0084	1
0.111	0.0273	1
0.023	0.0529	1
0.051	0.1806	1
0.124	0.0093	1
0.155	0.065	1
0.237	0.0143	1
0	0.01864	1
0	0.041	1
0.062	0.16519	1
0	0.05632	1
0	0.02657	1
0	0	1
0.122	0.02477	1
0	0	1
0	0	1
0.215	0.0559	1
0	0	1
0.0634	0.0984	1
0.036	0.016	1
0	0	1
0	0	1
0	0.0092	1
0.051	0.067	1
0.068	0.0282	1
0	0.0011	1
0	0	1
0	0	1
0.178	0.026	1
0	0.1005	1
0.342	0.567	1
0	0.033	1
0.005	0.0658	1
0	0	1
0	0.013	1
0.0512	0	1
0	0.0114	1
0	0	1
0.376	0.1246	1
0	0	1
0.16	0.0372	1
0	0	1
0	0.144	1
0.355	0.101	1
0.306	0.3039	1
0.29	0.0683	1
0.14	0.1272	1
0.035	0.0287	1
0.091	0.2775	1
0.116	0.092	1
0	0	1
0	0.045	1
0.055	0	1
0.1327	0.0666	1
0.086	0.0224	1
0	0.001	1
0.001	0.011	1
0.071	0.0401	1
0	0	1
0	0	1
0	0.024	1
0.012	0.0062	1
0.65	0	1
0	0	1
0.0415	0.0033	1
0.038	0.0034	1
0	0.0266	1
0.079	0	1
0.139	0.0799	1
0.012	0.0572	1
0.145	0.0715	1
0	0	1
0	0.0667	1
0.0335	0.0246	1
0	0	1
0	0	1
0.032	0	1
0	0.0683	1
0	0	1
0.032	0.0141	1
0	0.0708	1
0	0	1
0	0.0073	1
0	0	1
0	0.1252	1
0.018	0	1
0	0.029	1
0.032	0	1
0	0.0142	1
0.019	0.005	1
0.097	0	1
0	0	1
0.226	0.0067	1
0.026	0.0579	1
0	0	1
0.025	0.01	1
0	0.0395	1
0	0	1
0.06	0.034	1
0.199	0.0305	1
0	0.0962	1
0.151	0.0649	1
0.22	0	1
0.1505	0.1121	1
0.319	0.25	1
0.07	0.0136	1
0	0.0562	1
0	0	1
0	0.0041	1
0.084	0.0985	1
0	0	1
0	0.0231	1
0.153	0.0003	1
0.07	0	1
0.019	0	1
0	0.027	1
0	0.077	1
0.174	0.0414	1
0	0.0185	1
0	0.0252	1
0	0	1
0	0.0283	1
0.34	0	1
0	0	1
0	0	1
0	0	1
0.016	0.0622	1
0	0	1
0.018	0	1
0.144	0.115	1
0	0	1
0.164	0.087	1
0	0.0419	1
0.025	0	1
0	0.016	1
0.1	0.0223	1
0	0.0202	1
0.097	0	1
0.116	0.0247	1
0	0.0413	1
0	0.0207	1
0	0.0398	1
0	0.0157	1
0	0	1
0	0.0268	1
0	0	1
0	0.017	1
0	0.00754	1
0	0	1
0.093	0.1331	1
0	0	1
0.022	0.0049	1
0.158	0.214	1
0	0.06765	1
0	0.023	1
0	0.078	1
0	0	1
0.1655	0.1538	1
0	0.016	1
0.029	0	1
0	0	1
0.0363	0.0179	1
0.05	0.0419	1
0	0	1
0	0	1
0	0.024	1
0	0.027	1
0	0.03723	1
0	0	1
0	0.087	1
0	0	1
1.03	0.309	1
0	0	1
0	0	1
0	0	1
0	0.03441	1
0	0.464	1
0.031	0.0218	1
0	0	1
0.056	0.044	1
0	0	1
0	0.0357	1
0	0	1
0	0	1
0	0.00331	1
0.019	0.015	1
0	0.02701	1
0	0	1
0	0.0088	1
0.098	0.0188	1
0.013	0.0126	1
0.017	0.0346	1
0.105	0.018	1
0.258	0.042	1
0	0	1
0.033	0.0507	1
0	0.018	1
0.22	0.041	1
0	0.0118	1
0.195	0.145	1
0.032	0	1
0.263	0.0277	1
0	0.1163	1
0.006	0.0075	1
0.078	0	1
0	0	1
0	0.09	1
0	0	1
0.084	0.0255	1
0.008	0.0276	1
0	0.1016	1
0	0.037	1
0.075	0.0261	1
0	0	1
0.252	0.1217	1
0	0.0008	1
0	0	1
0.685	0.1542	2
1.11	0.12757	2
0.19	0.0685	2
0.464	0.3568	2
0.811	0.1427	2
0.269	0.1021	2
0.89	1.426	2
0.223	0.15809	2
0.066	0.09931	2
0.55	0.316	2
0.047	0.02934	2
0.106	0.7223	2
0.181	0.0474	2
0.448	0.1397	2
0	0.04765	2
0.163	0.079	2
0.218	0.0776	2
0.28	0.0659	2
0	0.02483	2
0.108	0.0002	2
0	0	2
0.087	0.0421	2
0.51	0.601	2
2.104	0.19	2
0.512	0.1336	2
0.738	0.192	2
0.957	0.1194	2
0	0.04188	2
0.299	0.429	2
0.293	0.0908	2
0.903	0.3607	2
0.525	0.05182	2
0.4	0.273	2
0.189	0.559	2
0.9	0.282	2
0.135	0.0487	2
0.37	0.1491	2
0.033	0.031	2
0.225	0.5542	2
0.211	0.0776	2
0.58	0.1636	2
0	0	2
0.369	0.077	2
0.356	0.108	2
0.536	0.2178	2
0.382	0.4706	2
0.0346	0.0377	2
0.468	0.4174	2
0.219	0.1697	2
0.615	0.0197	2
0.1	0.0821	2
1.054	0.071	2
0.141	0.4278	2
0.145	0.0276	2
1.186	0.652	2
0.002	0.1708	2
1.08	0.1868	2
1.36	0.3254	2
0.609	0.2249	2
0.294	0.1084	2
2.395	0.931	2
0.537	0.2443	2
0.079	0.046	2
0.466	0.201	2
0.349	0.4419	2
0.628	0.447	2
0.299	0.0782	2
0.402	0.2131	2
0.168	0.377	2
0.191	0.13	2
0.472	0.1746	2
0.286	0.2992	2
0.192	0.1133	2
0.557	0.3253	2
0	0	2
0.3	0.097	2
0.207	0.1475	2
0.335	0.1388	2
2.47	0.3325	2
0.046	0.061	2
0.688	0.1718	2
0	0.0377	2
0.004	0.1004	2
0.11	0.129	2
0.26	0.476	2
1.278	1.233	2
0.017	0.3279	2
0.137	0.0546	2
0.522	0.0023	2
0.1	0.0601	2
0.457	0.1715	2
0.438	0.753	2
0.63	0.3587	2
0.205	0.011	2
0.416	0.1247	2
0.09	0.11	2
0.203	0.0653	2
0.345	0.1404	2
0.719	1.447	2
0.843	0.3323	2
0.553	0.1919	2
0.216	0.212	2
0	0.183	2
0.3962	0.3047	2
1.51	0.327	2
0	0.042	2
0	0.1065	2
1.88	1.903	2
0.25	0.168	2
0.428	0	2
0.762	0.149	2
0.281	0.0148	2
3.005	1.166	2
0.248	0	2
0	0.1863	2
0.375	0.0582	2
2.21	1.7247	2
0.245	0.629	2
0.361	0.1388	2
0.045	0.177	2
0.44	1.169	2
0	0.262	2
1.46	0.241	2
0.6868	0.1954	2
0.166	0.1123	2
0.48	0.7876	2
0	0.165	2
0.009	0.0174	2
2.96	2.794	2
1.61	2.2912	2
0.074	0.0898	2
1.001	0.0413	2
0.305	0.1035	2
0.35	0.048	2
0.197	0.04357	2
1.144	1.2235	2
0	0.081	2
0.837	0.327	2
0.639	0.0998	2
0.014	0.24868	2
0.497	0.0357	2
0	0.231	2
0	0.1911	2
0.976	0.1935	2
0	0.0264	2
0.0092	0	2
0.114	0.17914	2
1.467	0.36	2
0.02	0.0591	2
1.078	0.13069	2
0.19	0.2079	2
0.449	0.464	2
0	0	2
0	0	2
0.324	3.1	2
0.549	0.09162	2
0.33445	0.305	2
0	0	2
0.065	0.0592	2
0	0.265	2
0.86	0.0705	2
0	0.108	2
0	0.0672	2
0.471	0.16	2
0.2981	0.1446	2
0.995	0.9307	2
0.087	0.081	2
1.04	0.5071	2
0.794	0.1433	2
0	0.299	2
0.506	0.156	2
0	0.0597	2
0	0	2
0.703	0.175	2
0.529	0.1386	2
0.323	0.1537	2
0.592	0.1946	2
0.293	0.391	2
0.37	0.217	2
0.691	0.1955	2
1.053	0.4214	2
1	0.509	2
0.986	0.256	2
0	0.0365	2
0.654	0.1082	2
0.432	0.172	2
0.511	0.224	2
0.291	0.1009	2
0.463	0.2522	2
0	0	2
0.533	0.0981	2
0.505	0.2206	2
0.755	0	2
0.242	0.2835	2
0.706	0.1896	2
0.124	0.0575	2
1.29	0.531	2
0.733	0.0798	2
0.72	0.1114	2
0	0.089	2
0	0.1491	2
0.825	0.0696	2
0.759	0.1645	2
0.016	0.0464	2
0.662	0.1731	2
0.208	0.0671	2
0	0.077	2
1.322	0.101	2
0.146	0.1591	2
0.017	0.0203	2
0.248	0.1022	2
0	0	2
0.323	0.0278	2
0.11	0.059	2
0.103	0.059	2
0	0	2
0.488	0.1157	2
0.133	0.021	2
0.034	0.0354	2
0.07	0.0444	2
0.257	0.0693	2
0.052	0.0833	2
0.423	0.096	2
0.012	0.0966	2
0.466	0.0644	2
0	0.046	2
0.132	0.0078	2
0.476	0.105	2
0.726	0.09	2
0.702	0.1596	2
0.702	0.1356	2
0	0.313	2
0.152	0.0447	2
0.604	0.8948	2
0.84	0.4814	2
0.355	0	2
0.552	0.1901	2
0.223	0.49	2
0.6	0.167	2
0	0.0172	2
0.301	0.072	2
0	0	2
0.108	0	2
0	0.01	2
0.157	0.04717	2
0.445	0.13955	2
0	0.172	2
0.79	0.0313	2
0.44	0.164	2
0.083	0.1678	2
0.254	0.1865	2
0.1	0.168	2
0.989	0.9	2
0.248	0.0971	2
0.423	0.298	2
0.217	0.0477	2
1.466	1.467	2
0	0.01876	2
0.313	0.05912	2
0	0.0608	2
0.052	0.0524	2
0.135	0.407	2
0.014	0.24345	2
0.096	0.1168	2
0	0.038	2
0	0.147	2
0.079	0.04498	2
0.022	0.0062	2
0.516	0.164	2
0.132	0.4021	2
0.121	0.0409	2
0.208	0.2434	2
0.286	0.0165	2
0.559	0.1032	2
0.138	0.106	2
0.105	0.0256	2
0.22	0.106	2
0.226	0.0531	2
0.725	0.3831	2
0.309	0.0641	2
0.014	0.026	2
0.211	0.18672	2
0.052	0	2
0.835	0.7292	2
0.009	0.00699	2
0.5637	0.1185	2
0.381	0.1464	2
0	0	2
0.205	0.647	2
0.446	0.0323	2
0.15	0.214	2
0	0.0149	2
0	0.0584	2
0	0.0431	2
0.003	0.03423	2
0.469	0.19327	2
0.372	0.2753	2
0	0.0561	2
0.004	0.033	2
0.413	0.2842	2
0.033	0.0962	2
0	0.1346	2
0.492	0.1181	2
0.219	0.348	2
0.169	0.0722	2
0	0.0712	2
0	0.14	2
0.469	0.1986	2
0.421	0.2163	2
0	0.0402	2
1.242	1.9042	2
0.17	0.0418	2
0.191	0.094	2
0.733	0.451	2
1.183	2.327	2
0.749	0.2155	2
0.101	0.0621	2
0	0.016	2
0.55	0.1424	2
0	0.2606	2
0.025	0.0107	2
0.1072	0.0432	2
0.371	0.0247	2
0	0.0301	2
0	0.0146	2
0.288	0.2294	2
0.343	0.0401	2
0.11	0.136	2
0.488	0.0716	2
0.086	0.0273	2
0	0.0303	2
0	0.063	2
1.486	0.0307	2
0.134	0.8038	2
0.438	0.1831	2
1.506	0.253	2
0.417	0.2623	2
0.033	0.0149	2
0.492	0.1001	2
0.3813	0.0536	2
0	0.0605	2
0	0.0039	2
0.397	0.2272	2
0.177	0.0233	2
0.46	0.153	2
0.123	0.09966	2
0.438	0.2086	2
0.006	0.2104	2
0.2305	0.1118	2
0	0.056	2
0.38	0.0509	2
0.0358	0	2
0.12537	0.57437	2
0.546	0.467	2
0.268	0.687	2
0	0	2
0.311	0.0446	2
0.791	0.2998	2
0.807	0.2193	2
0.251	0.0595	2
0.134	0.3258	2
0	0.1592	2
0.1056	0.018	2
0.571	0.601	2
0.287	0.125	2
1.132	0.0105	2
0.005	0.06705	2
0	0	2
0	0.188	2
1.129	0.207	2
0	0.03419	2
0.385	0.2311	2
1.255	0.79	2
0.224	0.117	2
1.083	0.38	2
0.309	0.1048	2
0.134	0.1339	2
0	0	2
1.757	0.19338	2
0.297	0.1656	2
0.05	0.0312	2
0.249	0	2
0.269	0.02763	2
0.278	0.0151	2
0.197	0.0998	2
0.354	0.7469	2
0.218	0	2
0.06	0.2255	2
0.149	0.501	2
0	0	2
0.25	0.6731	2
0.276	0.0562	2
0.392	0.035	2
0.533	0.2424	2
1.568	0.813	2
0.068	0.0454	2
0.641	0.5148	2
0.166	0.233	2
0.191	0	2
0.54	1.1623	2
0.17	0.0897	2
0	0.02083	2
0.081	0.0214	2
0.433	0.2572	2
0.293	0.021	2
0	0.01891	2
0.36	0.0337	2
0.374	0.0259	2
0.095	0.03	2
0.85	0.3637	2
0.146	0.15128	2
0.069	0.1294	2
0.192	0.0752	2
0.364	0.1239	2
0.117	0.05354	2
0.411	0.2181	2
1.155	0.149	2
0.621	0.0381	2
0.02	0.04722	2
0.214	0.04	2
0.583	0.282	2
0.944	0.4829	2
0.206	0.067	2
0	0	2
0.104	0.0476	2
0.874	0.4251	2
0.396	0.0374	2
0.389	0.128	2
0.0604	0	2
0.306	0.0242	2
0.278	0.1158	2
0.375	0.503	2
0.113	0.0271	2
0.126	0.1227	2
0	0.04684	2
0.555	0.2767	2
0.487	0.1181	2
0.4	0.2024	2
0	0	2
0.479	0.43184	2
0	0.24663	2
0.145	0.0751	2
1.447	0.727	2
0	0	2
0.056	0.1536	3
0.398	0.1969	3
0.996	0.0209	3
0.062	0.0112	3
0.171	0.0291	3
0.597	0.533	3
0.114	0.0309	3
1.295	0.332	3
0.427	0.1705	3
0.269	0.1523	3
0.758	0.2774	3
0.252	0.0195	3
0.214	0.1662	3
0.275	0.451	3
1.073	0.2071	3
0.43	0.163	3
0.634	0.151	3
0.045	0.0442	3
0.227	0	3
0.068	0.0318	3
0.133	0.0227	3
0.059	0.015	3
0	0	3
0.708	0.3271	3
0.596	0.0193	3
1.507	0.0343	3
2.077	0.6211	3
0.291	0.1917	3
0.561	0.2309	3
0.964	0.1402	3
0.28	0.0398	3
0.2634	0.0123	3
1.114	0.4492	3
0.342	0.0664	3
0.072	0.141	3
0.265	0.2255	3
0.035	0.0241	3
0.501	0.364	3
0.492	0.1134	3
0.122	0.0162	3
0.1769	0.008	3
0.663	0.3848	3
0.004	0.1116	3
0.585	0.4349	3
0.335	0.3451	3
0.135	0.149	3
0	0	3
0.036	0.0943	3
0.275	0.0111	3
0.876	0.354	3
1.965	0.4256	3
1.141	0.2309	3
0.556	0.1863	3
0.255	0.0745	3
0.071	0.0303	3
0.503	0.1149	3
1.659	0.217	3
0.06	0.0372	3
0.82	0.137	3
0.017	0.1462	3
1.149	0.8765	3
1.227	0.696	3
0.222	0.0662	3
0.445	0.366	3
0.2444	0.0636	3
0.146	0.1541	3
2.18	2.1131	3
0.658	0.204	3
0.433	0.1065	3
0.55	0.2305	3
0.358	0.0767	3
0.735	0.1616	3
0.962	0.3986	3
0.33	0.361	3
0.3035	0.2441	3
0.237	0	3
0.332	0.0174	3
0.345	0.15	3
0.051	0.136	3
0.11	0.0275	3
0.519	0.1097	3
0.404	0.117	3
0	0.0252	3
0.151	0.0546	3
0.233	0.142	3
0.372	0.1572	3
2.14	0.4954	3
0.4182	0.3862	3
0.398	0.0946	3
0.618	0.8496	3
2.03	1.0911	3
0.54	0.3853	3
0.569	0.1893	3
0.226	0.0425	3
0.054	0.1727	3
0.211	0.108	3
0	0.118	3
0.4125	0.3912	3
0.379	0.071	3
0.8938	0.4634	3
0.629	0.1579	3
0	0.0837	3
0.885	0.161	3
0.545	0.4916	3
0	0	3
0.747	0.1166	3
0.437	0.303	3
0.576	0.273	3
0.605	0.203	3
0.062	0.0321	3
0.32	0.0629	3
0.121	0.038	3
0.348	0.4552	3
0.89	0.209	3
0.093	0.1525	3
0.12	0	3
0.461	0.2843	3
0.767	0.7174	3
1.63	0.2222	3
0.851	0.2548	3
0.314	0.2522	3
0.29	0.0278	3
0.522	0.3086	3
0.93	0.778	3
0.97	0.4778	3
0.099	0.0184	3
1.31	1.611	3
1.11	0.801	3
1.414	0.1395	3
0.635	0.865	3
0.29	0.0494	3
2.02	1.049	3
0.317	0.0933	3
0.485	0.0938	3
0.11	0.0722	3
0.54	0.62	3
0.186	0.0014	3
0.658	0.5097	3
0.29	0.137	3
0.8	0.0777	3
0.661	0.2369	3
0.655	0.75	3
0	0.0804	3
0	0	3
1.094	0.9437	3
0.136	0.0161	3
1.96	1.456	3
0.904	0	3
0.367	0.0903	3
0.66	0.302	3
0.576	0.243	3
1.68	0.1511	3
0.395	0.1449	3
1.161	0.5261	3
0.546	0.6371	3
0.38	0.5567	3
0.41	0.087	3
0.14	0.073	3
0.833	0.065	3
0.68	0.2297	3
2.097	0.2951	3
1.914	2.2422	3
0.427	0.1041	3
0.854	0.1949	3
1.51	1.953	3
0.444	0.0545	3
0.389	0.3627	3
2.33	0.3567	3
1.48	1	3
0.284	0.0489	3
0.275	0.3312	3
0.169	0.029	3
0.841	0.229	3
0.74	0.3454	3
1.131	0.8289	3
0.562	0.1296	3
0.341	0.1392	3
0.4319	0	3
0.6868	0.1131	3
0.174	0.0028	3
0.5941	0.0993	3
0.269	0.2429	3
0.961	0.1203	3
1.404	0.3891	3
0.1172	0	3
0.827	0.9662	3
0.6375	0.9802	3
0.313	0.1038	3
0.058	0.0431	3
0.3406	0.0604	3
0.66	0.221	3
7.2129	7.9627	3
0.637	0.3428	3
0.683	0.505	3
0.602	1.018	3
0.539	0.3158	3
0.164	0.1518	3
0.191	0.253	3
1.264	2.8897	3
0.318	0.24	3
0.292	0.278	3
0.564	0.2363	3
0.789	0.1282	3
0.906	0.6844	3
0.34	0.1141	3
0.764	0.2488	3
0.028	0.0505	3
0.259	0.272	3
0.02	0.0108	3
1.306	0.383	3
0.297	0.0667	3
0.35	0.1426	3
0.464	0.1192	3
0.681	0.2017	3
0	0.043	3
0.371	0.2418	3
1.351	0.487	3
0.413	0.1903	3
0.711	0.193	3
1.157	0.2375	3
0.855	0.3369	3
0.834	0.1423	3
1.167	0.631	3
0.487	0.605	3
0.69	0.236	3
0.424	0.392	3
1.169	0.3718	3
0.5224	0.1228	3
0.234	0.1068	3
0.704	0.126	3
1.68	0.809	3
0.261	0.2919	3
0.41	0.1466	3
0.304	0.0736	3
0.205	0.0049	3
0.475	0.045	3
0.179	0.0399	3
0.964	0.2425	3
0.221	0.0134	3
1.225	0.4458	3
0.407	0.152	3
0.771	0.3933	3
1.085	0.1894	3
0.396	0.507	3
1.917	1.163	3
0.6253	0.2913	3
0.2025	0.0213	3
0.693	0.4199	3
2.47	1.0694	3
0.234	0.0916	3
0.447	0.1331	3
0.847	0.4949	3
0.499	0.2851	3
0.325	0.5518	3
0.29	0.1723	3
0.389	0.0328	3
0.24	0.0988	3
2.635	1.778	3
0.59	0.3088	3
1.019	0.4317	3
0.793	0.308	3
1.646	0.892	3
0.32	0.294	3
0.844	0.6791	3
0.58	0.284	3
0.599	0.1118	3
1.285	0.474	3
1.607	0.486	3
0.317	0.0965	3
0.534	0.1533	3
0.857	0.182	3
0.3345	0.0723	3
0.498	0.08	3
0.561	0.332	3
0.6552	0.0075	3
0.579	0.399	3
0.364	0.167	3
0.478	0.1496	3
0.743	0.4703	3
0.163	0.0394	3
0.319	0.2091	3
0.515	0.277	3
0.521	0.0992	3
0.637	0.1529	3
0.385	1.0369	3
0.401	0.0803	3
0.661	0.353	3
0.3129	0.3024	3
0.3139	0.8164	3
0.649	0.4764	3
0.2324	0.0074	3
0.377	0.1472	3
0.86	0.293	3
0.479	0.757	3
1.016	0.2444	3
0.539	0.3853	3
0.334	0.1194	3
0.222	0.153	3
0.208	0.0789	3
1.07	1.318	3
0.687	0.4596	3
0.582	0.2766	3
0.229	0.3416	3
0.848	0.0837	3
0.523	0.5793	3
0.508	0.2098	3
0.376	0.286	3
0.249	0.0518	3
0	0.0471	3
0.218	0.176	3
1.048	0.3557	3
1.481	0.5469	3
0.405	0.2065	3
0.145	0.0487	3
1.174	0.2702	3
0.333	0.17	3
0	0.0882	3
0.133	0.2384	3
0.364	0.0886	3
1.765	0.35	3
2.093	0.3258	3
0.234	0.2713	3
0	0.265	3
0.423	0.067	3
1.177	0.3905	3
0.367	1.801	3
0.171	0.2372	3
0	0	3
0.149	0.0519	3
0.43	0.1929	3
0.056	0.0896	3
0.252	0.323	3
0.353	0.1052	3
1.32	0.8564	3
0.585	0.0372	3
0.325	0.207	3
0	0.1338	3
0	0.47	3
0	0	3
0	0.0189	3
0.264	0.0483	3
0.445	0.1505	3
2.063	0.311	3
0	0.058	3
0.002	0.086	3
0.496	0.0628	3
0.274	0.0509	3
0.234	0.0627	3
0	0.0117	3
0.053	0.0398	3
0.59	0.38	3
0.624	0.0597	3
0	0.0449	3
0	0.132	3
0.537	0	3
1.638	0.0717	3
0	0.0207	3
0.371	0.049	3
0.472	0.247	3
0.482	0.1464	3
0.89	0.2215	3
0.213	0.512	3
0	0	3
0.171	0.11	3
0.144	0.204	3
1.434	0.538	3
0.622	0.1654	3
1.43	0.8866	3
0.453	0.2049	3
1.165	0.4831	3
0	0	3
1.3243	2.0555	3
0	0.0065	3
0.244	0.1125	3
0	0.2575	3
0.191	0.063	3
0.018	0.0295	3
0.168	0.216	3
0.222	0.0176	3
0.493	0.092	3
0.394	0.1285	3
0.087	0.2143	3
0.551	0.1097	3
0	0.6951	3
1.016	0.1879	3
0.258	0.0769	3
0.291	0.1015	3
0.052	0.0564	3
0.02	0.0382	3
0.512	0.0913	3
0.6161	0.1442	3
0.303	0.1148	3
0.057	0.207	3
2.33	1.978	3
0.136	0	3
0.469	0.0999	3
0.072	0.038	3
0.682	0.2142	3
0.588	0.442	3
0.747	0.121	3
1.609	0.343	3
0	0	3
0.266	0.071	3
0.7564	0.1612	3
0.22	0.0374	3
0.458	0.1763	3
0.707	0.2126	3
0.669	0.199	3
0.993	0.34	3
0.7	0.1919	3
0.802	1.814	3
0.264	0.072	3
0.367	0.1822	3
1.332	0.3513	3
0.62	0.151	3
0.707	0.1491	3
0.2149	0.0658	3
0.252	0.109	3
0.147	0.1554	3
0.232	0.0507	3
0.384	0.0089	3
0.923	0.2331	3
0.241	0.0025	3
0.392	0.153	3
0.3675	0.2244	3
1.465	0.395	3
1.134	1.06	3
0.33	0.1835	3
0.3532	0	3
0.52	0.1194	3
0.863	0.4297	3
0.658	0.1441	3
0.304	0.2203	3
1.212	0.2193	3
1.314	0.2009	3
0.555	0.1781	3
0.683	0.1281	3
0.5146	0.0341	3
0.194	0.108	3
0.018	0	3
0.612	0.2899	3
1.215	0.2828	3
1.146	0.1868	3
0.398	0.1633	3
1.45	1.383	3
0	0.1445	3
0.104	0.012	3
0.578	0.2891	3

## Sheet: Figure2
Figure 2ab					Figure 2cd
CD4	CD8	Visit	AgeGroup		CD4	CD8	AgeGroup	CCI
0	0.0398	1	<65		0.122	0.0162	<65	0
0	0.016	1	<65		0.255	0.0745	<65	0
0	0.0202	1	<65		0.043		<65	1-2
0.095		1	<65		0.275	0.451	<65	0
0	0	1	<65		0.133	0.0227	<65	0
0	0.02657	1	<65		0.114	0.0309	<65	>2
0	0.01864	1	<65		0	0.0804	<65	0
0	0	1	<65		0.8	0.0777	<65	0
0		1	<65		0.11	0.0722	<65	0
0	0	1	<65		0.485	0.0938	<65	1-2
0	0.033	1	<65		1.414	0.1395	<65	0
0.342	0.567	1	<65		0.136	0.0161	<65	>2
0	0.012	1	<65		0.444	0.0545	<65	1-2
0	0	1	<65		0.546	0.6371	<65	0
0.0393	0.0091	1	<65		0.904	0	<65	0
0.16	0.065	1	<65		0.151	0.0546	<65	>2
0	0.365	1	<65		0.358	0.0767	<65	0
0.062	0	1	<65		0.226	0.0425	<65	1-2
0.214	0	1	<65		0.576	0.273	<65	0
0.091	0.2775	1	<65		0.605	0.203	<65	0
0	0	1	<65		0.433	0.1065	<65	1-2
0.018	0	1	<65		0.962	0.3986	<65	0
0	0	1	<65		0	0.0252	<65	1-2
0	0.045	1	<65		0	0	<65	>2
0	0.144	1	<65		0.661	0.2369	<65	0
0.306	0.3039	1	<65		0.059	0.015	<65	1-2
0.29	0.0683	1	<65		0.503	0.1149	<65	1-2
0.14	0.1272	1	<65		1.227	0.696	<65	0
0.035	0.0287	1	<65		0.964	0.1402	<65	0
0.148		1	<65		0.342	0.0664	<65	0
0.116	0.092	1	<65		0.11	0.0275	<65	0
0	0	1	<65		0.74	0.3454	<65	0
0.055	0	1	<65		0.234	0.0627	<65	0
0.1327	0.0666	1	<65		0.59	0.38	<65	1-2
0.086	0.0224	1	<65		0	0.0449	<65	1-2
0	0.001	1	<65		0.482	0.1464	<65	0
0.071	0.0401	1	<65		0.018	0.0295	<65	1-2
0	0	1	<65		0.333	0.17	<65	0
0.012	0.0062	1	<65		1.765	0.35	<65	1-2
0.032	0	1	<65		0	0	<65	1-2
0	0.0142	1	<65		0.353	0.1052	<65	1-2
0.019	0.005	1	<65		0.264	0.0483	<65	0
0.019	0	1	<65		0.147	0.1554	<65	1-2
0	0.027	1	<65		0.241	0.0025	<65	1-2
0	0.077	1	<65		0	0.1445	<65	1-2
0.174	0.0414	1	<65		1.45	1.383	<65	0
0	0.0252	1	<65		0.072	0.038	<65	0
0	0.0283	1	<65		1.609	0.343	<65	1-2
0.34	0	1	<65		0	0	<65	0
0	0	1	<65		0.35	0.1426	<65	1-2
0.016	0.0622	1	<65		0.413	0.1903	<65	1-2
0.018	0	1	<65		1.016	0.2444	<65	>2
0.144	0.115	1	<65		0.847	0.4949	<65	0
0.164	0.087	1	<65		0.234	0.0916	<65	0
0.025	0	1	<65		0.693	0.4199	<65	0
0.07	0	1	<65		0.6253	0.2913	<65	0
0.199	0.0305	1	<65		0.396	0.507	<65	0
0.097	0	1	<65		2.635	1.778	<65	0
0.226	0.0067	1	<65		0.364	0.167	<65	0
0.025	0.01	1	<65		0.539	0.3853	<65	1-2
0.06	0.034	1	<65		0.334	0.1194	<65	0
0	0	1	<65		1.07	1.318	<65	0
0.151	0.0649	1	<65		0	0.0471	<65	0
0.1505	0.1121	1	<65		0.229	0.3416	<65	0
0.319	0.25	1	<65		0.376	0.286	<65	0
0.07	0.0136	1	<65		0.479	0.757	<65	0
0	0	1	<65		0.377	0.1472	<65	0
0	0.0041	1	<65		0.649	0.4764	<65	0
0.16	0.0372	1	<65		0.3129	0.3024	<65	0
0	0	1	<65		0.401	0.0803	<65	0
0.055	0	1	<65		0.637	0.1529	<65	0
0	0	1	<65		0.515	0.277	<65	0
0.182	0.0845	1	<65		0.743	0.4703	<65	0
0	0.0176	1	<65		1.085	0.1894	<65	0
0.013	0.0165	1	<65		0.771	0.3933	<65	0
0.144	0.012	1	<65		0.789	0.1282	<65	0
0.116	0	1	<65		0.564	0.2363	<65	0
0.195	0.0205	1	<65		0.318	0.24	<65	0
0	0.0001	1	<65		0.191	0.253	<65	0
0.1742	0	1	<65		0.539	0.3158	<65	0
0.051	0.0185	1	<65		0.683	0.505	<65	0
0.027	0	1	<65		0.637	0.3428	<65	0
0.058	0.0196	1	<65		0.66	0.221	<65	0
0	0.0073	1	<65		0.3406	0.0604	<65	0
0	0.0263	1	<65		0.6375	0.9802	<65	0
0	0	1	<65		1.404	0.3891	<65	0
0	0.0183	1	<65		0.961	0.1203	<65	0
0.21	0.0799	1	<65		0.5941	0.0993	<65	0
0.114	0	1	<65		0.6868	0.1131	<65	0
0.089	0.0264	1	<65		0.341	0.1392	<65	0
0.067	0.0075	1	<65		0.562	0.1296	<65	0
0	0	1	<65		0.058	0.0431	<65	>2
0.221	0.1986	1	<65		0.259	0.272	<65	0
0.0634	0.0984	1	<65		1.169	0.3718	<65	0
0	0.0092	1	<65		0.704	0.126	<65	0
0	0.0011	1	<65		1.68	0.809	<65	0
0.178	0.026	1	<65		1.225	0.4458	<65	0
0	0.1005	1	<65		0.475	0.045	<65	0
0.005	0.0658	1	<65		0.964	0.2425	<65	0
0.0512	0	1	<65		0.69	0.236	<65	0
0.117	0.0066	1	<65		1.167	0.631	<65	0
0.215	0.0559	1	<65		0.855	0.3369	<65	0
0.051	0.1806	1	<65		1.157	0.2375	<65	0
0	0.1599	1	<65		0.711	0.193	<65	1-2
0.116	0.1201	1	<65		1.351	0.487	<65	0
0.007	0.0722	1	<65		0.371	0.2418	<65	0
0.0258	0.0831	1	<65		0.681	0.2017	<65	0
0.111	0.0273	1	<65		0.464	0.1192	<65	0
0.124	0.0093	1	<65		1.306	0.383	<65	0
0.155	0.065	1	<65		0.407	0.152	<65	0
0.237	0.0143	1	<65		1.048	0.3557	<65	0
0	0.0413	1	<65		1.481	0.5469	<65	0
0.056	0.044	1	<65		0.7	0.1919	<65	0
0	0.0357	1	<65		0.669	0.199	<65	0
0	0	1	<65		0.458	0.1763	<65	>2
0	0.017	1	<65		0.7564	0.1612	<65	0
0.093	0.1331	1	<65		0.747	0.121	<65	0
0	0.078	1	<65		0.682	0.2142	<65	0
0.252	0.1217	1	<65		0.264	0.072	<65	0
0.116	0.0247	1	<65		0.136	0	<65	0
0.084	0.0255	1	<65		2.33	1.978	<65	0
0	0.0088	1	<65		0.303	0.1148	<65	0
0.017	0.0346	1	<65		0.02	0.0382	<65	0
0.258	0.042	1	<65		0.291	0.1015	<65	0
0.033	0.0507	1	<65		1.016	0.1879	<65	0
0	0.0118	1	<65		0.551	0.1097	<65	0
0.263	0.0277	1	<65		0.469	0.0999	<65	0
0.078	0	1	<65		1.332	0.3513	<65	0
0	0	1	<65		1.212	0.2193	<65	0
0	0.1163	1	<65		1.314	0.2009	<65	0
0	0	1	<65		0.683	0.1281	<65	0
0	0.03723	1	<65		0.612	0.2899	<65	0
0	0.03441	1	<65		1.146	0.1868	<65	0
0	0.464	1	<65		0.398	0.1633	<65	0
0.105	0.018	1	<65		0.658	0.1441	<65	0
0	0.018	1	<65		0.52	0.1194	<65	0
0.22	0.041	1	<65		0.3675	0.2244	<65	0
0.195	0.145	1	<65		0.392	0.153	<65	0
0.032	0	1	<65		0.923	0.2331	<65	0
0.006	0.0075	1	<65		0.232	0.0507	<65	0
0	0.09	1	<65		0.252	0.109	<65	0
0	0.024	1	<65		0.707	0.1491	<65	0
0.122	0.02477	1	65-74		0.493	0.092	<65	0
0.062	0.16519	1	65-74		0.445	0.1505	<65	0
0.023	0.0529	1	65-74		0	0.47	<65	0
0.036	0.016	1	65-74		0	0.1338	<65	0
0	0	1	65-74		0.585	0.0372	<65	0
0.22	0	1	65-74		0.252	0.323	<65	0
0	0.0395	1	65-74		0.43	0.1929	<65	0
0	0	1	65-74		0.149	0.0519	<65	0
0	0	1	65-74		0	0.265	<65	0
0.001	0.011	1	65-74		0.145	0.0487	<65	0
0.65	0	1	65-74		0	0.058	<65	1-2
0.355	0.101	1	65-74		0.002	0.086	<65	0
0.0415	0.0033	1	65-74		0.496	0.0628	<65	1-2
0.038	0.0034	1	65-74		0	0.2575	<65	1-2
0	0.1252	1	65-74		0.191	0.063	<65	0
0	0.0073	1	65-74		0.371	0.049	<65	0
0	0.0708	1	65-74		0.291	0.1917	<65	0
0.032	0.0141	1	65-74		1.295	0.332	<65	0
0	0.029	1	65-74		1.63	0.2222	<65	0
0.032	0	1	65-74		0.655	0.75	<65	0
0.0335	0.0246	1	65-74		0.54	0.62	<65	0
0.145	0.0715	1	65-74		2.18	2.1131	<65	0
0.139	0.0799	1	65-74		0.635	0.865	<65	0
0	0.0266	1	65-74		1.11	0.801	<65	1-2
0.097	0	1	65-74		1.31	1.611	<65	0
0.079	0	1	65-74		0.93	0.778	<65	1-2
0.012	0.0572	1	65-74		2.02	1.049	<65	0
0	0	1	65-74		1.96	1.456	<65	0
0	0.0667	1	65-74		1.48	1	<65	0
0	0	1	65-74		1.51	1.953	<65	0
0	0.0683	1	65-74		1.914	2.2422	<65	0
0	0	1	65-74		0.68	0.2297	<65	1-2
0	0	1	65-74		0.395	0.1449	<65	0
0	0	1	65-74		0.576	0.243	<65	0
0.031	0.0218	1	65-74		0.367	0.0903	<65	0
0	0	1	65-74		0.314	0.2522	<65	0
0	0	1	65-74		0.767	0.7174	<65	0
0	0.023	1	65-74		0.398	0.0946	<65	0
0.008	0.0276	1	65-74		0.4182	0.3862	<65	0
0	0	1	65-74		0.233	0.142	<65	0
0	0	1	65-74		0.404	0.117	<65	1-2
0.029	0	1	65-74		2.03	1.0911	<65	0
0.022	0.0049	1	65-74		0.169	0.029	<65	0
0.158	0.214	1	65-74		0.237	0	<65	0
0.1655	0.1538	1	65-74		0.33	0.361	<65	0
0.019	0.015	1	65-74		0.735	0.1616	<65	0
0	0.0008	1	65-74		0.55	0.2305	<65	0
0	0	1	65-74		0.54	0.3853	<65	0
0.075	0.0261	1	65-74		0.569	0.1893	<65	0
0	0	1	65-74		0.12	0	<65	0
0	0.1016	1	65-74		0.89	0.209	<65	>2
0	0	1	65-74		0.32	0.0629	<65	0
0.098	0.0188	1	65-74		0.437	0.303	<65	0
0.013	0.0126	1	65-74		0.885	0.161	<65	0
0.1	0.0223	1	>=75		0	0.0837	<65	0
0	0.05632	1	>=75		0.8938	0.4634	<65	0
0	0.041	1	>=75		0.379	0.071	<65	0
0	0	1	>=75		0.596	0.0193	<65	0
0		1	>=75		0.211	0.108	<65	0
0	0.0084	1	>=75		0.629	0.1579	<65	>2
0	0.0726	1	>=75		0.747	0.1166	<65	0
0		1	>=75		0.093	0.1525	<65	0
0	0	1	>=75		0.3035	0.2441	<65	0
0	0	1	>=75		0.332	0.0174	<65	1-2
0	0.0114	1	>=75		0.445	0.366	<65	0
0	0.013	1	>=75		0.585	0.4349	<65	0
0	0	1	>=75		0.561	0.2309	<65	0
0.376	0.1246	1	>=75		1.114	0.4492	<65	0
0	0	1	>=75		0.501	0.364	<65	0
0.068	0.0282	1	>=75		0.492	0.1134	<65	0
0.051	0.067	1	>=75		0.663	0.3848	<65	0
0	0	1	>=75		0.578	0.2891	<65	0
0	0	1	>=75		0.068	0.0318	65-74	0
0.009	0.0943	1	>=75		0.171	0.0291	65-74	0
0	0	1	>=75		1.073	0.2071	65-74	0
0	0	1	>=75		0.252	0.0195	65-74	>2
0	0	1	>=75		0.29	0.0278	65-74	1-2
0	0	1	>=75		0.618	0.8496	65-74	1-2
0.164	0.0511	1	>=75		0.345	0.15	65-74	0
0.025	0.0414	1	>=75		0.545	0.4916	65-74	0
0	0	1	>=75		0.4125	0.3912	65-74	>2
0	0	1	>=75		0.062	0.0321	65-74	1-2
0.134	0.0543	1	>=75		0.121	0.038	65-74	0
0		1	>=75		0.461	0.2843	65-74	1-2
0.091	0	1	>=75		0.275	0.3312	65-74	>2
0	0	1	>=75		1.68	0.1511	65-74	1-2
0	0.0405	1	>=75		0.41	0.087	65-74	1-2
0		1	>=75		0.854	0.1949	65-74	1-2
0	0	1	>=75		2.33	0.3567	65-74	1-2
0		1	>=75		0.621		65-74	1-2
0.019	0.03	1	>=75		0.186	0.0014	65-74	0
0	0.0128	1	>=75		0.269	0.1523	65-74	1-2
0	0	1	>=75		0.045	0.0442	65-74	0
0	0	1	>=75		0.996	0.0209	65-74	1-2
0	0	1	>=75		1.507	0.0343	65-74	1-2
0.084	0.0985	1	>=75		0.194		65-74	1-2
0.097		1	>=75		0.57		65-74	1-2
0	0.0562	1	>=75		0.82	0.137	65-74	1-2
0.25		1	>=75		0.135	0.149	65-74	>2
0.001		1	>=75		0.265	0.2255	65-74	0
0	0.0962	1	>=75		1.638	0.0717	65-74	1-2
0	0	1	>=75		0.213	0.512	65-74	1-2
0.058		1	>=75		0.244	0.1125	65-74	1-2
0	0	1	>=75		0.453	0.2049	65-74	1-2
0.026	0.0579	1	>=75		1.434	0.538	65-74	0
0	0	1	>=75		0.171	0.11	65-74	0
0	0.0231	1	>=75		0.405	0.2065	65-74	1-2
0.153	0.0003	1	>=75		1.177	0.3905	65-74	1-2
0	0.016	1	>=75		0.325	0.207	65-74	0
0	0.0419	1	>=75		0.394	0.1285	65-74	0
0	0	1	>=75		0.384	0.0089	65-74	1-2
0	0	1	>=75		0.62	0.151	65-74	1-2
0	0	1	>=75		0.087	0.2143	65-74	1-2
0	0	1	>=75		0.5224	0.1228	65-74	1-2
0	0	1	>=75		1.131	0.8289	65-74	0
0	0.0185	1	>=75		0.687	0.4596	65-74	1-2
0	0.037	1	>=75		0.478	0.1496	65-74	0
0	0	1	>=75		0.163	0.0394	65-74	0
0	0.00331	1	>=75		0.319	0.2091	65-74	0
0	0	1	>=75		0.521	0.0992	65-74	0
0	0.02701	1	>=75		0.385	1.0369	65-74	0
0	0.06765	1	>=75		0.661	0.353	65-74	0
0	0	1	>=75		0.3139	0.8164	65-74	0
0	0.00754	1	>=75		0.2324	0.0074	65-74	0
0	0	1	>=75		0.86	0.293	65-74	0
0	0.0268	1	>=75		0.249	0.0518	65-74	0
0	0.0157	1	>=75		0.508	0.2098	65-74	0
0	0.0207	1	>=75		0.523	0.5793	65-74	0
0.392		1	>=75		0.848	0.0837	65-74	0
0	0	1	>=75		0.582	0.2766	65-74	0
0.0363	0.0179	1	>=75		0.208	0.0789	65-74	0
0.05	0.0419	1	>=75		0.222	0.153	65-74	0
0		1	>=75		0.579	0.399	65-74	0
0	0	1	>=75		0.6552	0.0075	65-74	1-2
0	0	1	>=75		1.917	1.163	65-74	0
0	0	1	>=75		0.2025	0.0213	65-74	0
1.03	0.309	1	>=75		2.47	1.0694	65-74	0
0	0.087	1	>=75		0.447	0.1331	65-74	0
0	0.027	1	>=75		0.499	0.2851	65-74	0
0	0.024	1	>=75		0.325	0.5518	65-74	0
0	0	1	>=75		0.389	0.0328	65-74	0
0	0	1	>=75		0.561	0.332	65-74	0
0	0	1	>=75		0.793	0.308	65-74	0
0	0	1	>=75		0.32	0.294	65-74	0
0.152	0.0447	2	<65		0.58	0.284	65-74	0
0.206	0.067	2	<65		1.285	0.474	65-74	0
0.104	0.0476	2	<65		0.317	0.0965	65-74	1-2
0.069	0.1294	2	<65		0.857	0.182	65-74	0
0.555	0.2767	2	<65		0.498	0.08	65-74	0
0	0	2	<65		1.174	0.2702	65-74	0
0	0	2	<65		0.841	0.229	65-74	0
0.306	0.0242	2	<65		0.3345	0.0723	65-74	0
0.374	0.0259	2	<65		0.534	0.1533	65-74	0
0.218	0	2	<65		1.607	0.486	65-74	0
0.354	0.7469	2	<65		0.599	0.1118	65-74	0
0.309	0.1048	2	<65		0.844	0.6791	65-74	0
0.191	0	2	<65		1.646	0.892	65-74	0
0.293	0.021	2	<65		1.019	0.4317	65-74	0
0.081	0.0214	2	<65		0.59	0.3088	65-74	0
0.068	0.0454	2	<65		0.24	0.0988	65-74	0
0.297	0.1656	2	<65		0.29	0.1723	65-74	1-2
0.145	0.0751	2	<65		0	0.0189	65-74	0
0	0.04684	2	<65		0	0	65-74	1-2
1.757	0.19338	2	<65		2.063	0.311	65-74	1-2
0	0.01891	2	<65		0.367	1.801	65-74	1-2
0.269	0.02763	2	<65		0.423	0.067	65-74	0
1.155	0.149	2	<65		0.234	0.2713	65-74	1-2
0.479	0.43184	2	<65		2.093	0.3258	65-74	>2
0.214	0.04	2	<65		0.133	0.2384	65-74	1-2
0.095	0.03	2	<65		0.649		65-74	1-2
0.417	0.2623	2	<65		0.144	0.204	65-74	0
0.132	0.4021	2	<65		0.24		65-74	0
0.559	0.1032	2	<65		0	0	65-74	1-2
0.22	0.106	2	<65		0.168	0.216	65-74	1-2
0.725	0.3831	2	<65		0	0.132	65-74	0
0.009	0.00699	2	<65		0.222	0.0662	65-74	0
0.004	0.033	2	<65		0.06	0.0372	65-74	0
0.469	0.19327	2	<65		0.146	0.1541	65-74	1-2
0.003	0.03423	2	<65		0.556	0.1863	65-74	0
0	0.0149	2	<65		0.227	0	65-74	0
0.301	0.072	2	<65		0.29	0.137	65-74	0
0.254	0.1865	2	<65			0	65-74	1-2
0.1	0.168	2	<65		0	0.118	65-74	1-2
0.423	0.298	2	<65		0.054	0.1727	65-74	0
0.014	0.24345	2	<65		0.519	0.1097	65-74	0
0.096	0.1168	2	<65		2.14	0.4954	65-74	0
0.492	0.1181	2	<65		0.851	0.2548	65-74	0
0.3813	0.0536	2	<65		0.66	0.302	65-74	0
0.177	0.0233	2	<65		1.161	0.5261	65-74	0
0.2305	0.1118	2	<65		0.38	0.5567	65-74	0
0	0.056	2	<65		0.833	0.065	65-74	0
0	0	2	<65		0.427	0.1041	65-74	0
0.134	0.3258	2	<65		0.389	0.3627	65-74	0
0.251	0.0595	2	<65		1.094	0.9437	65-74	0
0.807	0.2193	2	<65		0.522	0.3086	65-74	0
0.311	0.0446	2	<65		0.97	0.4778	65-74	0
0.492	0.1001	2	<65		0.317	0.0933	65-74	0
0.1056	0.018	2	<65		0.658	0.5097	65-74	0
0.469	0.1986	2	<65		0.658	0.204	65-74	0
0.421	0.2163	2	<65		0.427	0.1705	65-74	0
0.733	0.451	2	<65		0.214	0.1662	65-74	0
0.749	0.2155	2	<65		0.634	0.151	65-74	0
0.55	0.1424	2	<65		0.597	0.533	65-74	1-2
0.025	0.0107	2	<65		0.335	0.3451	65-74	0
0	0.063	2	<65		0.275	0.0111	65-74	0
0	0.0303	2	<65		1.141	0.2309	65-74	0
1.506	0.253	2	<65		1.659	0.217	65-74	0
0.488	0.0716	2	<65		0.062	0.0112	>=75	>2
0	0.0146	2	<65		0.14	0.073	>=75	1-2
0.1072	0.0432	2	<65		0.372	0.1572	>=75	1-2
1.255	0.79	2	<65		2.097	0.2951	>=75	1-2
0.371	0.0247	2	<65		0.284	0.0489	>=75	1-2
0.288	0.2294	2	<65		0.099	0.0184	>=75	>2
0.343	0.0401	2	<65		0.29	0.0494	>=75	1-2
0.086	0.0273	2	<65		0.43	0.163	>=75	1-2
0.438	0.1831	2	<65		1.149	0.8765	>=75	0
0	0.016	2	<65		2.077	0.6211	>=75	>2
0.84	0.4814	2	<65		0	0.0117	>=75	1-2
0	0.1592	2	<65		0.537	0	>=75	1-2
0.287	0.125	2	<65		1.3243	2.0555	>=75	1-2
1.129	0.207	2	<65		1.43	0.8866	>=75	1-2
0.438	0.2086	2	<65		0.364	0.0886	>=75	1-2
0.397	0.2272	2	<65		1.32	0.8564	>=75	0
0.057		2	<65		1.165	0.4831	>=75	0
0	0.038	2	<65		0.761		>=75	0
0.135	0.407	2	<65		0.194	0.108	>=75	0
0.108	0	2	<65		0.325		>=75	0
0.552	0.1901	2	<65		0.2149	0.0658	>=75	0
0.372	0.2753	2	<65		1.465	0.395	>=75	0
0.413	0.2842	2	<65		1.134	1.06	>=75	>2
0.433	0.2572	2	<65		0.33	0.1835	>=75	0
0.219	0.1697	2	<65		0.3532	0	>=75	1-2
0.0346	0.0377	2	<65		0.863	0.4297	>=75	0
0.536	0.2178	2	<65		1.215	0.2828	>=75	0
0.369	0.077	2	<65		0.104	0.012	>=75	0
0.168	0.377	2	<65		0.018	0	>=75	0
0.191	0.13	2	<65		0.5146	0.0341	>=75	0
0.286	0.2992	2	<65		0.555	0.1781	>=75	0
0.719	1.447	2	<65		0.304	0.2203	>=75	0
0.345	0.1404	2	<65		0.367	0.1822	>=75	0
0.09	0.11	2	<65		0	0.6951	>=75	0
0.416	0.1247	2	<65		0.258	0.0769	>=75	0
0.205	0.011	2	<65		0.052	0.0564	>=75	1-2
0.438	0.753	2	<65		0.512	0.0913	>=75	0
0.1	0.0601	2	<65		0.6161	0.1442	>=75	0
0.137	0.0546	2	<65		0.057	0.207	>=75	0
0.604	0.8948	2	<65		0.588	0.442	>=75	0
0.211	0.0776	2	<65		0.266	0.071	>=75	0
0	0.0377	2	<65		0.22	0.0374	>=75	0
0.046	0.061	2	<65		0.707	0.2126	>=75	0
0.335	0.1388	2	<65		0.993	0.34	>=75	0
0.207	0.1475	2	<65		0.802	1.814	>=75	0
0.3	0.097	2	<65		0.222	0.0176	>=75	0
0.557	0.3253	2	<65		0.244		>=75	0
0.58	0.1636	2	<65		0.02	0.0108	>=75	0
0.269	0.1021	2	<65		0.297	0.0667	>=75	0
0.218	0.0776	2	<65		0	0.043	>=75	0
0.903	0.3607	2	<65		0.834	0.1423	>=75	0
0.19	0.0685	2	<65		0.487	0.605	>=75	0
0.106	0.7223	2	<65		0.221	0.0134	>=75	0
0.811	0.1427	2	<65		0.179	0.0399	>=75	0
0	0	2	<65		0.205	0.0049	>=75	0
2.104	0.19	2	<65		0.304	0.0736	>=75	1-2
0.738	0.192	2	<65		0.41	0.1466	>=75	0
0.957	0.1194	2	<65		0.234	0.1068	>=75	0
0.033	0.031	2	<65		0.424	0.392	>=75	0
0.464	0.3568	2	<65		0.028	0.0505	>=75	1-2
0.448	0.1397	2	<65		0.764	0.2488	>=75	0
0.3962	0.3047	2	<65		0.24		>=75	0
0.733	0.0798	2	<65		0.4319	0	>=75	0
1.29	0.531	2	<65		0.174	0.0028	>=75	0
0.706	0.1896	2	<65		0.269	0.2429	>=75	0
0.755	0	2	<65		0.1172	0	>=75	0
0.533	0.0981	2	<65		0.827	0.9662	>=75	0
0	0	2	<65		0.313	0.1038	>=75	0
0.511	0.224	2	<65		0.34	0.1141	>=75	0
0.432	0.172	2	<65		7.2129	7.9627	>=75	0
0.654	0.1082	2	<65		0.602	1.018	>=75	0
0.986	0.256	2	<65		0.164	0.1518	>=75	0
1.053	0.4214	2	<65		1.264	2.8897	>=75	0
0.691	0.1955	2	<65		0.292	0.278	>=75	0
0.592	0.1946	2	<65		0.906	0.6844	>=75	0
0.529	0.1386	2	<65		0.261	0.2919	>=75	0
0.703	0.175	2	<65		0.056	0.0896	>=75	1-2
0.506	0.156	2	<65		0	0.0882	>=75	0
0.72	0.1114	2	<65		0.171	0.2372	>=75	0
0.825	0.0696	2	<65		0.622	0.1654	>=75	0
0.702	0.1356	2	<65		0	0.0065	>=75	0
0.726	0.09	2	<65		0	0	>=75	0
0.132	0.0078	2	<65		0.89	0.2215	>=75	1-2
0.466	0.0644	2	<65		0.472	0.247	>=75	0
0.423	0.096	2	<65		0	0.0207	>=75	1-2
0.07	0.0444	2	<65		0.624	0.0597	>=75	0
0.133	0.021	2	<65		0.053	0.0398	>=75	0
0.103	0.059	2	<65		0.0258		>=75	0
0.323	0.0278	2	<65		0.274	0.0509	>=75	0
0.248	0.1022	2	<65		0.218	0.176	>=75	1-2
1.322	0.101	2	<65		0.004	0.1116	>=75	0
0.208	0.0671	2	<65		0.1769	0.008	>=75	0
0.662	0.1731	2	<65		0.035	0.0241	>=75	0
0.759	0.1645	2	<65		0.072	0.141	>=75	0
0.794	0.1433	2	<65		0.2634	0.0123	>=75	1-2
1.04	0.5071	2	<65		0.28	0.0398	>=75	0
0.995	0.9307	2	<65		0		>=75	0
1.001	0.0413	2	<65		0.177		>=75	0
1.61	2.2912	2	<65		0.2444	0.0636	>=75	0
2.96	2.794	2	<65		0	0	>=75	0
0.48	0.7876	2	<65		0.768		>=75	0
1.46	0.241	2	<65		0.017	0.1462	>=75	0
0.44	1.169	2	<65		0.071	0.0303	>=75	0
0.305	0.1035	2	<65		1.965	0.4256	>=75	1-2
2.21	1.7247	2	<65		0.876	0.354	>=75	0
0.375	0.0582	2	<65		0.036	0.0943	>=75	0
3.005	1.166	2	<65		0.708	0.3271	>=75	0
0.762	0.149	2	<65		0.398	0.1969	>=75	0
1.88	1.903	2	<65		0.056	0.1536	>=75	0
1.51	0.327	2	<65		0	0	>=75	0
0.35	0.048	2	<65		0.758	0.2774	>=75	0
0	0.0672	2	<65		0	0	>=75	>2
0.86	0.0705	2	<65		0.348	0.4552	>=75	0
0.065	0.0592	2	<65		0.051	0.136	>=75	>2
0.976	0.1935	2	<65
0	0.231	2	<65
0.497	0.0357	2	<65
0.837	0.327	2	<65
1.467	0.36	2	<65
0.19	0.2079	2	<65
0	0	2	<65
0.087	0.081	2	<65
0.702	0.1596	2	<65
0	0.313	2	<65
0	0.299	2	<65
0	0.0597	2	<65
0	0	2	<65
0.323	0.1537	2	<65
0.293	0.391	2	<65
0.37	0.217	2	<65
1	0.509	2	<65
0.291	0.1009	2	<65
0.463	0.2522	2	<65
0.505	0.2206	2	<65
0.242	0.2835	2	<65
0.124	0.0575	2	<65
0	0.089	2	<65
0.216	0.212	2	<65
0.004	0.1004	2	<65
0.89	1.426	2	<65
0.685	0.1542	2	<65
0.4	0.273	2	<65
0.108	0.0002	2	<65
0.28	0.0659	2	<65
0.512	0.1336	2	<65
0.293	0.0908	2	<65
0.9	0.282	2	<65
0.135	0.0487	2	<65
0.181	0.0474	2	<65
0	0.04188	2	<65
0.047	0.02934	2	<65
0.066	0.09931	2	<65
0.087	0.0421	2	<65
0.51	0.601	2	<65
0.225	0.5542	2	<65
0.37	0.1491	2	<65
0.163	0.079	2	<65
0.223	0.15809	2	<65
1.11	0.12757	2	<65
0	0.04765	2	<65
0.55	0.316	2	<65
0.192	0.1133	2	<65
0	0	2	<65
0.141	0.4278	2	<65
1.186	0.652	2	<65
0.609	0.2249	2	<65
2.395	0.931	2	<65
0.079	0.046	2	<65
0.466	0.201	2	<65
0.628	0.447	2	<65
0.402	0.2131	2	<65
0	0.02083	2	65-74
0	0	2	65-74
0.146	0.15128	2	65-74
0.117	0.05354	2	65-74
0.211	0.18672	2	65-74
0	0	2	65-74
0.079	0.04498	2	65-74
0.355	0	2	65-74
0.6	0.167	2	65-74
0.157	0.04717	2	65-74
0.445	0.13955	2	65-74
0.79	0.0313	2	65-74
0.989	0.9	2	65-74
0.225		2	65-74
0.313	0.05912	2	65-74
0	0.0584	2	65-74
0	0.0039	2	65-74
0.123	0.09966	2	65-74
0.12537	0.57437	2	65-74
0	0	2	65-74
1.132	0.0105	2	65-74
0	0.03419	2	65-74
0.11	0.136	2	65-74
0.464		2	65-74
0.169	0.0722	2	65-74
0	0.0402	2	65-74
0.134	0.8038	2	65-74
0	0.0301	2	65-74
1.486	0.0307	2	65-74
0	0.2606	2	65-74
0.101	0.0621	2	65-74
0.17	0.0418	2	65-74
0	0.14	2	65-74
0	0.0712	2	65-74
0.791	0.2998	2	65-74
0.38	0.0509	2	65-74
0.46	0.153	2	65-74
0.248	0.0971	2	65-74
0	0.147	2	65-74
0.286	0.0165	2	65-74
0.385	0.2311	2	65-74
0.134	0.1339	2	65-74
0.113	0.0271	2	65-74
0.06	0.2255	2	65-74
0.166	0.233	2	65-74
0.54	1.1623	2	65-74
0.276	0.0562	2	65-74
0.278	0.0151	2	65-74
0.4	0.2024	2	65-74
0.411	0.2181	2	65-74
0.641	0.5148	2	65-74
0.224	0.117	2	65-74
0.192	0.0752	2	65-74
0.389	0.128	2	65-74
0.278	0.1158	2	65-74
0.944	0.4829	2	65-74
0.0604	0	2	65-74
1.083	0.38	2	65-74
0.533	0.2424	2	65-74
0.392	0.035	2	65-74
0.36	0.0337	2	65-74
0.05	0.0312	2	65-74
0.249	0	2	65-74
0.197	0.0998	2	65-74
0.375	0.503	2	65-74
1.447	0.727	2	65-74
0.874	0.4251	2	65-74
0.621	0.0381	2	65-74
0.583	0.282	2	65-74
0.6868	0.1954	2	65-74
0.299	0.0782	2	65-74
0.349	0.4419	2	65-74
0.537	0.2443	2	65-74
0.294	0.1084	2	65-74
1.36	0.3254	2	65-74
1.08	0.1868	2	65-74
0.002	0.1708	2	65-74
0.145	0.0276	2	65-74
0.1	0.0821	2	65-74
0.197	0.04357	2	65-74
0.2981	0.1446	2	65-74
0.549	0.09162	2	65-74
0.324	3.1	2	65-74
0	0	2	65-74
0.449	0.464	2	65-74
1.078	0.13069	2	65-74
0.02	0.0591	2	65-74
0.624		2	65-74
0.014	0.24868	2	65-74
0.24		2	65-74
0	0.183	2	65-74
0	0.0365	2	65-74
0.25	0.168	2	65-74
0	0.077	2	65-74
0.017	0.0203	2	65-74
0	0	2	65-74
0	0	2	65-74
0.257	0.0693	2	65-74
0.012	0.0966	2	65-74
0	0.1491	2	65-74
0.525	0.05182	2	65-74
0	0.02483	2	65-74
0.299	0.429	2	65-74
0.189	0.559	2	65-74
0.93		2	65-74
2.47	0.3325	2	65-74
0.688	0.1718	2	65-74
0.11	0.129	2	65-74
0.26	0.476	2	65-74
0.017	0.3279	2	65-74
0.553	0.1919	2	65-74
0.522	0.0023	2	65-74
0.457	0.1715	2	65-74
0.63	0.3587	2	65-74
0.203	0.0653	2	65-74
0.843	0.3323	2	65-74
0.472	0.1746	2	65-74
0	0	2	65-74
0.356	0.108	2	65-74
0.382	0.4706	2	65-74
0.468	0.4174	2	65-74
0.615	0.0197	2	65-74
1.054	0.071	2	65-74
0.02	0.04722	2	>=75
0	0.24663	2	>=75
0		2	>=75
0	0	2	>=75
0.44	0.164	2	>=75
0.217	0.0477	2	>=75
0	0.01876	2	>=75
0	0.0608	2	>=75
0.005	0.06705	2	>=75
0.571	0.601	2	>=75
0.834		2	>=75
0.191	0.094	2	>=75
1.183	2.327	2	>=75
1.242	1.9042	2	>=75
0.033	0.0149	2	>=75
0	0.188	2	>=75
0.268	0.687	2	>=75
0.546	0.467	2	>=75
0.0358	0	2	>=75
0.124		2	>=75
0.006	0.2104	2	>=75
0	0.0605	2	>=75
0.32		2	>=75
0.219	0.348	2	>=75
0	0.1346	2	>=75
0.052	0.0524	2	>=75
1.466	1.467	2	>=75
0		2	>=75
0	0.172	2	>=75
0	0.01	2	>=75
0	0.0172	2	>=75
0.223	0.49	2	>=75
0.083	0.1678	2	>=75
0.022	0.0062	2	>=75
0.516	0.164	2	>=75
0.381	0.1464	2	>=75
0.205	0.647	2	>=75
0.446	0.0323	2	>=75
0.15	0.214	2	>=75
0	0.0431	2	>=75
0.033	0.0962	2	>=75
0	0.0561	2	>=75
0.5637	0.1185	2	>=75
0.835	0.7292	2	>=75
0.052	0	2	>=75
0.014	0.026	2	>=75
0.309	0.0641	2	>=75
0.226	0.0531	2	>=75
0.105	0.0256	2	>=75
0.138	0.106	2	>=75
0.208	0.2434	2	>=75
0.121	0.0409	2	>=75
0.104		2	>=75
0	0	2	>=75
0.364	0.1239	2	>=75
0.396	0.0374	2	>=75
0.794		2	>=75
0.126	0.1227	2	>=75
0.85	0.3637	2	>=75
0.149	0.501	2	>=75
0	0	2	>=75
0.25	0.6731	2	>=75
0.17	0.0897	2	>=75
1.568	0.813	2	>=75
0.487	0.1181	2	>=75
0	0	2	>=75
0.114	0.17914	2	>=75
0.0092	0	2	>=75
0	0.1911	2	>=75
0.639	0.0998	2	>=75
0	0.081	2	>=75
0	0.0264	2	>=75
0.33445	0.305	2	>=75
0	0.265	2	>=75
0	0.108	2	>=75
0.181		2	>=75
0.471	0.16	2	>=75
1.144	1.2235	2	>=75
0.245	0.629	2	>=75
0	0.042	2	>=75
0	0.1065	2	>=75
0.428	0	2	>=75
0.281	0.0148	2	>=75
0.248	0	2	>=75
0	0.1863	2	>=75
0.361	0.1388	2	>=75
0.045	0.177	2	>=75
0	0.262	2	>=75
0.166	0.1123	2	>=75
0	0.165	2	>=75
0.009	0.0174	2	>=75
0.074	0.0898	2	>=75
0		2	>=75
0.016	0.0464	2	>=75
0.146	0.1591	2	>=75
0.11	0.059	2	>=75
0.488	0.1157	2	>=75
0.034	0.0354	2	>=75
0.168		2	>=75
0.052	0.0833	2	>=75
0	0.046	2	>=75
0.476	0.105	2	>=75
1.278	1.233	2	>=75
0.122	0.0162	3	<65
0.255	0.0745	3	<65
0.043		3	<65
0.275	0.451	3	<65
0.133	0.0227	3	<65
0.114	0.0309	3	<65
0	0.0804	3	<65
0.8	0.0777	3	<65
0.11	0.0722	3	<65
0.485	0.0938	3	<65
1.414	0.1395	3	<65
0.136	0.0161	3	<65
0.444	0.0545	3	<65
0.546	0.6371	3	<65
0.904	0	3	<65
0.151	0.0546	3	<65
0.358	0.0767	3	<65
0.226	0.0425	3	<65
0.576	0.273	3	<65
0.605	0.203	3	<65
0.433	0.1065	3	<65
0.962	0.3986	3	<65
0	0.0252	3	<65
0	0	3	<65
0.661	0.2369	3	<65
0.059	0.015	3	<65
0.503	0.1149	3	<65
1.227	0.696	3	<65
0.964	0.1402	3	<65
0.342	0.0664	3	<65
0.11	0.0275	3	<65
0.74	0.3454	3	<65
0.234	0.0627	3	<65
0.59	0.38	3	<65
0	0.0449	3	<65
0.482	0.1464	3	<65
0.018	0.0295	3	<65
0.333	0.17	3	<65
1.765	0.35	3	<65
0	0	3	<65
0.353	0.1052	3	<65
0.264	0.0483	3	<65
0.147	0.1554	3	<65
0.241	0.0025	3	<65
0	0.1445	3	<65
1.45	1.383	3	<65
0.072	0.038	3	<65
1.609	0.343	3	<65
0	0	3	<65
0.35	0.1426	3	<65
0.413	0.1903	3	<65
1.016	0.2444	3	<65
0.847	0.4949	3	<65
0.234	0.0916	3	<65
0.693	0.4199	3	<65
0.6253	0.2913	3	<65
0.396	0.507	3	<65
2.635	1.778	3	<65
0.364	0.167	3	<65
0.539	0.3853	3	<65
0.334	0.1194	3	<65
1.07	1.318	3	<65
0	0.0471	3	<65
0.229	0.3416	3	<65
0.376	0.286	3	<65
0.479	0.757	3	<65
0.377	0.1472	3	<65
0.649	0.4764	3	<65
0.3129	0.3024	3	<65
0.401	0.0803	3	<65
0.637	0.1529	3	<65
0.515	0.277	3	<65
0.743	0.4703	3	<65
1.085	0.1894	3	<65
0.771	0.3933	3	<65
0.789	0.1282	3	<65
0.564	0.2363	3	<65
0.318	0.24	3	<65
0.191	0.253	3	<65
0.539	0.3158	3	<65
0.683	0.505	3	<65
0.637	0.3428	3	<65
0.66	0.221	3	<65
0.3406	0.0604	3	<65
0.6375	0.9802	3	<65
1.404	0.3891	3	<65
0.961	0.1203	3	<65
0.5941	0.0993	3	<65
0.6868	0.1131	3	<65
0.341	0.1392	3	<65
0.562	0.1296	3	<65
0.058	0.0431	3	<65
0.259	0.272	3	<65
1.169	0.3718	3	<65
0.704	0.126	3	<65
1.68	0.809	3	<65
1.225	0.4458	3	<65
0.475	0.045	3	<65
0.964	0.2425	3	<65
0.69	0.236	3	<65
1.167	0.631	3	<65
0.855	0.3369	3	<65
1.157	0.2375	3	<65
0.711	0.193	3	<65
1.351	0.487	3	<65
0.371	0.2418	3	<65
0.681	0.2017	3	<65
0.464	0.1192	3	<65
1.306	0.383	3	<65
0.407	0.152	3	<65
1.048	0.3557	3	<65
1.481	0.5469	3	<65
0.7	0.1919	3	<65
0.669	0.199	3	<65
0.458	0.1763	3	<65
0.7564	0.1612	3	<65
0.747	0.121	3	<65
0.682	0.2142	3	<65
0.264	0.072	3	<65
0.136	0	3	<65
2.33	1.978	3	<65
0.303	0.1148	3	<65
0.02	0.0382	3	<65
0.291	0.1015	3	<65
1.016	0.1879	3	<65
0.551	0.1097	3	<65
0.469	0.0999	3	<65
1.332	0.3513	3	<65
1.212	0.2193	3	<65
1.314	0.2009	3	<65
0.683	0.1281	3	<65
0.612	0.2899	3	<65
1.146	0.1868	3	<65
0.398	0.1633	3	<65
0.658	0.1441	3	<65
0.52	0.1194	3	<65
0.3675	0.2244	3	<65
0.392	0.153	3	<65
0.923	0.2331	3	<65
0.232	0.0507	3	<65
0.252	0.109	3	<65
0.707	0.1491	3	<65
0.493	0.092	3	<65
0.445	0.1505	3	<65
0	0.47	3	<65
0	0.1338	3	<65
0.585	0.0372	3	<65
0.252	0.323	3	<65
0.43	0.1929	3	<65
0.149	0.0519	3	<65
0	0.265	3	<65
0.145	0.0487	3	<65
0	0.058	3	<65
0.002	0.086	3	<65
0.496	0.0628	3	<65
0	0.2575	3	<65
0.191	0.063	3	<65
0.371	0.049	3	<65
0.291	0.1917	3	<65
1.295	0.332	3	<65
1.63	0.2222	3	<65
0.655	0.75	3	<65
0.54	0.62	3	<65
2.18	2.1131	3	<65
0.635	0.865	3	<65
1.11	0.801	3	<65
1.31	1.611	3	<65
0.93	0.778	3	<65
2.02	1.049	3	<65
1.96	1.456	3	<65
1.48	1	3	<65
1.51	1.953	3	<65
1.914	2.2422	3	<65
0.68	0.2297	3	<65
0.395	0.1449	3	<65
0.576	0.243	3	<65
0.367	0.0903	3	<65
0.314	0.2522	3	<65
0.767	0.7174	3	<65
0.398	0.0946	3	<65
0.4182	0.3862	3	<65
0.233	0.142	3	<65
0.404	0.117	3	<65
2.03	1.0911	3	<65
0.169	0.029	3	<65
0.237	0	3	<65
0.33	0.361	3	<65
0.735	0.1616	3	<65
0.55	0.2305	3	<65
0.54	0.3853	3	<65
0.569	0.1893	3	<65
0.12	0	3	<65
0.89	0.209	3	<65
0.32	0.0629	3	<65
0.437	0.303	3	<65
0.885	0.161	3	<65
0	0.0837	3	<65
0.8938	0.4634	3	<65
0.379	0.071	3	<65
0.596	0.0193	3	<65
0.211	0.108	3	<65
0.629	0.1579	3	<65
0.747	0.1166	3	<65
0.093	0.1525	3	<65
0.3035	0.2441	3	<65
0.332	0.0174	3	<65
0.445	0.366	3	<65
0.585	0.4349	3	<65
0.561	0.2309	3	<65
1.114	0.4492	3	<65
0.501	0.364	3	<65
0.492	0.1134	3	<65
0.663	0.3848	3	<65
0.578	0.2891	3	<65
0.068	0.0318	3	65-74
0.171	0.0291	3	65-74
1.073	0.2071	3	65-74
0.252	0.0195	3	65-74
0.29	0.0278	3	65-74
0.618	0.8496	3	65-74
0.345	0.15	3	65-74
0.545	0.4916	3	65-74
0.4125	0.3912	3	65-74
0.062	0.0321	3	65-74
0.121	0.038	3	65-74
0.461	0.2843	3	65-74
0.275	0.3312	3	65-74
1.68	0.1511	3	65-74
0.41	0.087	3	65-74
0.854	0.1949	3	65-74
2.33	0.3567	3	65-74
0.621		3	65-74
0.186	0.0014	3	65-74
0.269	0.1523	3	65-74
0.045	0.0442	3	65-74
0.996	0.0209	3	65-74
1.507	0.0343	3	65-74
0.194		3	65-74
0.57		3	65-74
0.82	0.137	3	65-74
0.135	0.149	3	65-74
0.265	0.2255	3	65-74
1.638	0.0717	3	65-74
0.213	0.512	3	65-74
0.244	0.1125	3	65-74
0.453	0.2049	3	65-74
1.434	0.538	3	65-74
0.171	0.11	3	65-74
0.405	0.2065	3	65-74
1.177	0.3905	3	65-74
0.325	0.207	3	65-74
0.394	0.1285	3	65-74
0.384	0.0089	3	65-74
0.62	0.151	3	65-74
0.087	0.2143	3	65-74
0.5224	0.1228	3	65-74
1.131	0.8289	3	65-74
0.687	0.4596	3	65-74
0.478	0.1496	3	65-74
0.163	0.0394	3	65-74
0.319	0.2091	3	65-74
0.521	0.0992	3	65-74
0.385	1.0369	3	65-74
0.661	0.353	3	65-74
0.3139	0.8164	3	65-74
0.2324	0.0074	3	65-74
0.86	0.293	3	65-74
0.249	0.0518	3	65-74
0.508	0.2098	3	65-74
0.523	0.5793	3	65-74
0.848	0.0837	3	65-74
0.582	0.2766	3	65-74
0.208	0.0789	3	65-74
0.222	0.153	3	65-74
0.579	0.399	3	65-74
0.6552	0.0075	3	65-74
1.917	1.163	3	65-74
0.2025	0.0213	3	65-74
2.47	1.0694	3	65-74
0.447	0.1331	3	65-74
0.499	0.2851	3	65-74
0.325	0.5518	3	65-74
0.389	0.0328	3	65-74
0.561	0.332	3	65-74
0.793	0.308	3	65-74
0.32	0.294	3	65-74
0.58	0.284	3	65-74
1.285	0.474	3	65-74
0.317	0.0965	3	65-74
0.857	0.182	3	65-74
0.498	0.08	3	65-74
1.174	0.2702	3	65-74
0.841	0.229	3	65-74
0.3345	0.0723	3	65-74
0.534	0.1533	3	65-74
1.607	0.486	3	65-74
0.599	0.1118	3	65-74
0.844	0.6791	3	65-74
1.646	0.892	3	65-74
1.019	0.4317	3	65-74
0.59	0.3088	3	65-74
0.24	0.0988	3	65-74
0.29	0.1723	3	65-74
0	0.0189	3	65-74
0	0	3	65-74
2.063	0.311	3	65-74
0.367	1.801	3	65-74
0.423	0.067	3	65-74
0.234	0.2713	3	65-74
2.093	0.3258	3	65-74
0.133	0.2384	3	65-74
0.649		3	65-74
0.144	0.204	3	65-74
0.24		3	65-74
0	0	3	65-74
0.168	0.216	3	65-74
0	0.132	3	65-74
0.222	0.0662	3	65-74
0.06	0.0372	3	65-74
0.146	0.1541	3	65-74
0.556	0.1863	3	65-74
0.227	0	3	65-74
0.29	0.137	3	65-74
	0	3	65-74
0	0.118	3	65-74
0.054	0.1727	3	65-74
0.519	0.1097	3	65-74
2.14	0.4954	3	65-74
0.851	0.2548	3	65-74
0.66	0.302	3	65-74
1.161	0.5261	3	65-74
0.38	0.5567	3	65-74
0.833	0.065	3	65-74
0.427	0.1041	3	65-74
0.389	0.3627	3	65-74
1.094	0.9437	3	65-74
0.522	0.3086	3	65-74
0.97	0.4778	3	65-74
0.317	0.0933	3	65-74
0.658	0.5097	3	65-74
0.658	0.204	3	65-74
0.427	0.1705	3	65-74
0.214	0.1662	3	65-74
0.634	0.151	3	65-74
0.597	0.533	3	65-74
0.335	0.3451	3	65-74
0.275	0.0111	3	65-74
1.141	0.2309	3	65-74
1.659	0.217	3	65-74
0.062	0.0112	3	>=75
0.14	0.073	3	>=75
0.372	0.1572	3	>=75
2.097	0.2951	3	>=75
0.284	0.0489	3	>=75
0.099	0.0184	3	>=75
0.29	0.0494	3	>=75
0.43	0.163	3	>=75
1.149	0.8765	3	>=75
2.077	0.6211	3	>=75
0	0.0117	3	>=75
0.537	0	3	>=75
1.3243	2.0555	3	>=75
1.43	0.8866	3	>=75
0.364	0.0886	3	>=75
1.32	0.8564	3	>=75
1.165	0.4831	3	>=75
0.761		3	>=75
0.194	0.108	3	>=75
0.325		3	>=75
0.2149	0.0658	3	>=75
1.465	0.395	3	>=75
1.134	1.06	3	>=75
0.33	0.1835	3	>=75
0.3532	0	3	>=75
0.863	0.4297	3	>=75
1.215	0.2828	3	>=75
0.104	0.012	3	>=75
0.018	0	3	>=75
0.5146	0.0341	3	>=75
0.555	0.1781	3	>=75
0.304	0.2203	3	>=75
0.367	0.1822	3	>=75
0	0.6951	3	>=75
0.258	0.0769	3	>=75
0.052	0.0564	3	>=75
0.512	0.0913	3	>=75
0.6161	0.1442	3	>=75
0.057	0.207	3	>=75
0.588	0.442	3	>=75
0.266	0.071	3	>=75
0.22	0.0374	3	>=75
0.707	0.2126	3	>=75
0.993	0.34	3	>=75
0.802	1.814	3	>=75
0.222	0.0176	3	>=75
0.244		3	>=75
0.02	0.0108	3	>=75
0.297	0.0667	3	>=75
0	0.043	3	>=75
0.834	0.1423	3	>=75
0.487	0.605	3	>=75
0.221	0.0134	3	>=75
0.179	0.0399	3	>=75
0.205	0.0049	3	>=75
0.304	0.0736	3	>=75
0.41	0.1466	3	>=75
0.234	0.1068	3	>=75
0.424	0.392	3	>=75
0.028	0.0505	3	>=75
0.764	0.2488	3	>=75
0.24		3	>=75
0.4319	0	3	>=75
0.174	0.0028	3	>=75
0.269	0.2429	3	>=75
0.1172	0	3	>=75
0.827	0.9662	3	>=75
0.313	0.1038	3	>=75
0.34	0.1141	3	>=75
7.2129	7.9627	3	>=75
0.602	1.018	3	>=75
0.164	0.1518	3	>=75
1.264	2.8897	3	>=75
0.292	0.278	3	>=75
0.906	0.6844	3	>=75
0.261	0.2919	3	>=75
0.056	0.0896	3	>=75
0	0.0882	3	>=75
0.171	0.2372	3	>=75
0.622	0.1654	3	>=75
0	0.0065	3	>=75
0	0	3	>=75
0.89	0.2215	3	>=75
0.472	0.247	3	>=75
0	0.0207	3	>=75
0.624	0.0597	3	>=75
0.053	0.0398	3	>=75
0.0258		3	>=75
0.274	0.0509	3	>=75
0.218	0.176	3	>=75
0.004	0.1116	3	>=75
0.1769	0.008	3	>=75
0.035	0.0241	3	>=75
0.072	0.141	3	>=75
0.2634	0.0123	3	>=75
0.28	0.0398	3	>=75
0		3	>=75
0.177		3	>=75
0.2444	0.0636	3	>=75
0	0	3	>=75
0.768		3	>=75
0.017	0.1462	3	>=75
0.071	0.0303	3	>=75
1.965	0.4256	3	>=75
0.876	0.354	3	>=75
0.036	0.0943	3	>=75
0.708	0.3271	3	>=75
0.398	0.1969	3	>=75
0.056	0.1536	3	>=75
0	0	3	>=75
0.758	0.2774	3	>=75
0	0	3	>=75
0.348	0.4552	3	>=75
0.051	0.136	3	>=75

## Sheet: Figure3
Figure 3a				Figure 3b
Calc_Concentration	Visit	AgeGroup		Calc_Concentration	AgeGroup	CCI
51.9984	1	<65		459532	<65	0
796.598	1	<65		67859.6	<65	0
8.04171	1	<65		174467	<65	0
77.8686	1	<65		181276	<65	0
68.4922	1	<65		55065.9	<65	0
8.30787	1	<65		192596	<65	0
30.6897	1	<65		242268	<65	0
23.634	1	<65		209632	<65	0
144.652	1	<65		5590.76	<65	0
202.599	1	<65		461620	<65	0
131.955	1	<65		209182	<65	0
25.7983	1	<65		570861	<65	0
64.3692	1	<65		286312	<65	0
67.7071	1	<65		955.863	<65	0
248.483	1	<65		454041	<65	0
35.207	1	<65		102353	<65	0
46.4364	1	<65		441038	<65	0
109.449	1	<65		204847	<65	0
47.5074	1	<65		225683	<65	0
93.4699	1	<65		194942	<65	0
332.488	1	<65		102403	<65	0
69.6528	1	<65		227203	<65	0
41.2259	1	<65		357770	<65	0
42.8642	1	<65		450430	<65	0
39.5878	1	<65		399889	<65	0
47.7805	1	<65		158198	<65	0
41.7719	1	<65		71193.7	<65	0
31.129	1	<65		449844	<65	0
410.467	1	<65		213666	<65	0
133.165	1	<65		389278	<65	0
87.794	1	<65		213186	<65	0
31.7975	1	<65		354815	<65	0
187.392	1	<65		452684	<65	0
80.7703	1	<65		506232	<65	0
77.5329	1	<65		197648	<65	0
121.717	1	<65		475029	<65	0
43.6403	1	<65		408519	<65	0
92.6535	1	<65		51609.2	<65	0
123.087	1	<65		113198	<65	0
136.254	1	<65		132822	<65	0
23.4593	1	<65		116694	<65	0
20.0808	1	<65		331457	<65	0
515.014	1	<65		476469	<65	0
35.7608	1	<65		133564	<65	0
369.704	1	<65		511064	<65	0
54.8496	1	<65		224534	<65	0
74.717	1	<65		448618	<65	0
538.723	1	<65		463247	<65	0
47.335	1	<65		203913	<65	0
204.35	1	<65		473581	<65	0
168.574	1	<65		501061	<65	0
73.3846	1	<65		486345	<65	0
36.1882	1	<65		503824	<65	0
321.351	1	<65		489468	<65	0
83.3375	1	<65		465766	<65	0
39.0729	1	<65		509248	<65	0
51.8453	1	<65		460427	<65	0
32.3467	1	<65		483992	<65	0
122.805	1	<65		123011	<65	0
53.8282	1	<65		453851	<65	0
49.1048	1	<65		461180	<65	0
73.5738	1	<65		161457	<65	0
248.439	1	<65		470032	<65	0
10.0927	1	<65		492321	<65	0
33.0596	1	<65		467637	<65	0
19.0297	1	<65		524986	<65	0
42.6753	1	<65		354294	<65	0
75.2198	1	<65		475009	<65	0
263.241	1	<65		274215	<65	0
179.046	1	<65		443212	<65	0
35.2063	1	<65		343039	<65	0
18.5512	1	<65		540922	<65	0
17.0809	1	<65		347414	<65	0
27.2516	1	<65		236759	<65	0
146.31	1	<65		405603	<65	0
110.761	1	<65		481534	<65	0
74.5289	1	<65		548476	<65	0
54.2527	1	<65		496336	<65	0
68.2886	1	<65		325886	<65	0
63.0786	1	<65		446023	<65	0
38.5801	1	<65		336957	<65	0
83.5449	1	<65		177402	<65	0
41.1598	1	<65		330882	<65	0
72.0476	1	<65		334869	<65	0
64.298	1	<65		490271	<65	0
161.855	1	<65		419142	<65	0
64.5013	1	<65		432117	<65	0
107.192	1	<65		85648.9	<65	0
80.4569	1	<65		495070	<65	0
20.0387	1	<65		465824	<65	0
808.43	1	<65		232756	<65	0
98.4456	1	<65		456011	<65	0
435.498	1	<65		451837	<65	0
44.3604	1	<65		258974	<65	0
137.449	1	<65		168411	<65	0
57.4012	1	<65		172083	<65	0
67.2465	1	<65		86416.3	<65	0
469.348	1	<65		444311	<65	0
26.333	1	<65		180986	<65	0
115.622	1	<65		260486	<65	0
33.1161	1	<65		465259	<65	0
82.8911	1	<65		499815	<65	0
102.477	1	<65		278425	<65	0
95.6166	1	<65		516955	<65	0
136.953	1	<65		520997	<65	0
320.011	1	<65		499677	<65	0
26.0373	1	<65		189875	<65	0
329.989	1	<65		426157	<65	0
306.695	1	<65		314785	<65	0
52.7493	1	<65		507108	<65	0
307.694	1	<65		486275	<65	0
22.8362	1	<65		185848	<65	0
939.271	1	<65		487128	<65	0
26.3924	1	<65		501625	<65	0
18.5641	1	<65		318781	<65	0
482.955	1	<65		426860	<65	0
329.692	1	<65		454557	<65	0
84.1914	1	<65		463651	<65	0
50.2609	1	<65		466002	<65	0
40.6641	1	<65		480656	<65	0
13.539	1	<65		481589	<65	0
65.2066	1	<65		299474	<65	0
124.873	1	<65		315861	<65	0
324.566	1	<65		479987	<65	0
83.1414	1	<65		574565	<65	0
505.374	1	<65		457018	<65	0
30.3023	1	<65		529621	<65	0
354.584	1	<65		170317	<65	0
41.0469	1	<65		475105	<65	0
262.354	1	<65		236769	<65	0
599.058	1	<65		403213	<65	0
70.8541	1	<65		160060	<65	0
342.281	1	<65		399920	<65	0
11.8231	1	<65		450869	<65	0
83.6074	1	<65		67485.6	<65	0
130.846	1	<65		206277	<65	0
113.122	1	<65		43593	<65	0
1031.62	1	<65		81850.1	<65	0
122.304	1	<65		13128.9	<65	0
101.502	1	<65		287016	<65	0
117.953	1	<65		550779	<65	0
55.2224	1	<65		494624	<65	0
102.748	1	<65		239179	<65	0
27.7051	1	<65		19473.2	<65	0
143.556	1	<65		426649	<65	0
74.1876	1	<65		140092	<65	0
45.0332	1	<65		525179	<65	0
75.0757	1	<65		468209	<65	0
325.041	1	<65		410788	<65	0
103.155	1	<65		522264	<65	0
39.3329	1	<65		425094	<65	0
210.064	1	<65		435286	<65	0
72.2027	1	<65		330173	<65	0
88.9045	1	<65		466175	<65	0
60.8754	1	<65		482542	<65	0
78.8091	1	<65		367049	<65	0
90.8124	1	<65		506620	<65	0
30.5735	1	<65		450586	<65	0
62.3705	1	<65		477279	<65	0
46.4205	1	<65		467190	<65	0
81.3491	1	<65		77522	<65	0
93.2649	1	<65		454447	<65	0
17.0224	1	<65		482669	<65	0
33.5832	1	<65		97508.6	<65	0
42.1262	1	<65		321074	<65	0
109.908	1	<65		54322	<65	0
1402.9	1	<65		445553	<65	0
59.0395	1	<65		423047	<65	0
223.211	1	<65		427587	<65	0
51.6664	1	<65		474540	<65	0
11181	1	<65		186767	<65	0
113.264	1	<65		125.126	<65	0
39.7313	1	<65		282961	<65	0
1308.35	1	<65		513768	<65	0
90.5099	1	<65		445936	<65	0
118.678	1	<65		232183	<65	0
25.5617	1	<65		43790.4	<65	0
37.4477	1	<65		74875.5	<65	0
596.475	1	<65		82856.4	<65	0
667.867	1	<65		440829	<65	0
25.8279	1	<65		509.693	<65	0
106.711	1	<65		2792.33	<65	0
338.529	1	<65		245680	<65	0
81.2375	1	<65		313369	<65	0
264.637	1	<65		470324	<65	0
54.5072	1	<65		34791.3	<65	0
175.942	1	<65		56.0672	<65	0
87.0395	1	<65		484846	<65	0
21.2061	1	<65		358925	<65	0
57.9116	1	<65		473685	<65	0
155.749	1	<65		505591	<65	0
297.462	1	<65		493997	<65	0
32.992	1	<65		311306	<65	0
11.402	1	<65		533099	<65	0
146.581	1	<65		482904	<65	0
100.417	1	<65		8172.26	<65	1-2
64.5435	1	<65		110142	<65	1-2
81.8228	1	<65		8673.44	<65	1-2
154.873	1	<65		67779	<65	1-2
103.72	1	<65		79.6611	<65	1-2
11.7231	1	<65		92.982	<65	1-2
44.6599	1	<65		17691.2	<65	1-2
18.1752	1	<65		11832.6	<65	1-2
3.34447	1	<65		146184	<65	1-2
67.2757	1	<65		302230	<65	1-2
89.2956	1	<65		111280	<65	1-2
135.439	1	<65		444212	<65	1-2
65.3107	1	<65		133788	<65	1-2
121.112	1	<65		400281	<65	1-2
182.263	1	<65		79286	<65	1-2
63.2129	1	<65		197835	<65	1-2
104.175	1	<65		57190.9	<65	1-2
223.015	1	<65		243154	<65	1-2
96.4485	1	<65		119507	<65	1-2
253.687	1	<65		428727	<65	1-2
378.074	1	<65		387100	<65	1-2
150.853	1	<65		430689	<65	1-2
248.817	1	<65		490790	<65	1-2
53.9434	1	<65		431938	<65	1-2
70.2484	1	<65		175807	<65	1-2
56.6028	1	<65		59690.2	<65	1-2
68.347	1	<65		453574	<65	1-2
81.1299	1	<65		30030	<65	1-2
33.6774	1	<65		444702	<65	1-2
89.6827	1	<65		403381	<65	1-2
71.5686	1	<65		463657	<65	1-2
347.295	1	<65		268467	<65	1-2
77.6671	1	<65		10.3768	<65	1-2
45.0601	1	<65		55.5156	<65	>2
1117.53	1	<65		300463	<65	>2
138.406	1	<65		37003	<65	>2
301.629	1	<65		539.045	<65	>2
90.6607	1	<65		184255	<65	>2
1534	1	<65		53401.1	<65	>2
632.013	1	<65		68545.7	<65	>2
485.213	1	<65		442191	<65	>2
39.6639	1	<65		74577.3	<65	>2
46.0702	1	<65		229962	<65	>2
383.614	1	<65		43862.2	65-74	0
37.9661	1	<65		76632.3	65-74	0
69.2747	1	<65		177694	65-74	0
261.544	1	<65		3321.53	65-74	0
182.075	1	<65		695.573	65-74	0
461.382	1	<65		10305.4	65-74	0
155.249	1	<65		38227.5	65-74	0
45.1819	1	<65		177.756	65-74	0
35.8285	1	<65		120571	65-74	0
65.3291	1	<65		226595	65-74	0
63.8823	1	<65		249819	65-74	0
116.346	1	<65		205305	65-74	0
107.044	1	<65		186670	65-74	0
141.376	1	<65		141083	65-74	0
239.087	1	<65		539567	65-74	0
28.9642	1	<65		504454	65-74	0
15.8371	1	<65		587848	65-74	0
212.06	1	<65		515303	65-74	0
695.813	1	<65		246890	65-74	0
150.21	1	<65		346339	65-74	0
233.403	1	<65		574692	65-74	0
44.0446	1	<65		443631	65-74	0
1176.65	1	<65		434916	65-74	0
42.0162	1	<65		96806.5	65-74	0
122.271	1	<65		446562	65-74	0
205.611	1	<65		251148	65-74	0
47.5442	1	<65		489950	65-74	0
107.61	1	<65		189336	65-74	0
51.0053	1	<65		433082	65-74	0
88.7438	1	<65		220885	65-74	0
122.647	1	<65		404764	65-74	0
45.0638	1	<65		526905	65-74	0
131.683	1	<65		34401.4	65-74	0
797.102	1	<65		571954	65-74	0
98.7276	1	<65		539975	65-74	0
61.9967	1	<65		248477	65-74	0
111.417	1	<65		464976	65-74	0
185.52	1	<65		441443	65-74	0
307.779	1	<65		242804	65-74	0
72.6922	1	<65		419776	65-74	0
180.655	1	<65		418891	65-74	0
77.0258	1	<65		155666	65-74	0
106.148	1	<65		288683	65-74	0
134.884	1	<65		242254	65-74	0
97.9515	1	<65		465892	65-74	0
93.2955	1	<65		366719	65-74	0
107.853	1	<65		529762	65-74	0
71.4355	1	<65		422216	65-74	0
47.1619	1	<65		95182.1	65-74	0
58.2714	1	<65		375733	65-74	0
13.483	1	<65		425368	65-74	0
83.6643	1	<65		448648	65-74	0
688.45	1	<65		523585	65-74	0
45.6573	1	<65		251590	65-74	0
267.04	1	<65		470083	65-74	0
172.992	1	<65		441792	65-74	0
141.835	1	<65		142155	65-74	0
28.3187	1	<65		230481	65-74	0
52.557	1	<65		123193	65-74	0
142.297	1	<65		53116.6	65-74	0
101.972	1	<65		40966.8	65-74	0
42.7897	1	<65		47768.2	65-74	0
188.134	1	<65		164663	65-74	0
74.4577	1	<65		130074	65-74	0
71.2569	1	<65		67195.8	65-74	0
398.578	1	<65		131968	65-74	0
143.893	1	<65		38061.6	65-74	0
328.046	1	<65		430415	65-74	0
527.892	1	<65		172480	65-74	0
379.588	1	<65		137523	65-74	0
60.1181	1	<65		221878	65-74	0
84.8274	1	<65		494357	65-74	0
199.95	1	<65		497594	65-74	0
30.2888	1	<65		20683.3	65-74	0
177.949	1	<65		427945	65-74	0
270.778	1	<65		451652	65-74	0
935.764	1	<65		493495	65-74	0
48.9068	1	<65		462531	65-74	0
37.4026	1	<65		464336	65-74	0
127.989	1	<65		492699	65-74	0
2114.73	1	<65		201746	65-74	0
101.622	1	<65		489336	65-74	0
106.068	1	<65		475343	65-74	0
41.3348	1	<65		328608	65-74	0
107.179	1	<65		316632	65-74	0
90.7762	1	<65		140566	65-74	0
109.698	1	<65		382774	65-74	0
33.761	1	<65		215439	65-74	0
109.768	1	<65		458704	65-74	0
32.7511	1	<65		457971	65-74	0
92.5314	1	<65		296166	65-74	0
49.583	1	<65		469109	65-74	0
39.1795	1	<65		482.628	65-74	1-2
484.474	1	<65		536847	65-74	1-2
206.581	1	<65		183466	65-74	1-2
31.4733	1	<65		18131.1	65-74	1-2
57.5316	1	<65		8727.05	65-74	1-2
69.0245	1	<65		487607	65-74	1-2
123.202	1	<65		361041	65-74	1-2
60.6242	1	<65		534457	65-74	1-2
182.255	1	<65		475.74	65-74	1-2
50.5934	1	<65		72.1842	65-74	1-2
378.85	1	<65		530921	65-74	1-2
24.7503	1	<65		119492	65-74	1-2
70.1893	1	<65		505230	65-74	1-2
49.4973	1	<65		15825.9	65-74	1-2
142.78	1	<65		151230	65-74	1-2
38.124	1	<65		77927.7	65-74	1-2
196.575	1	<65		501157	65-74	1-2
661.137	1	<65		119167	65-74	1-2
47.3586	1	<65		51194.9	65-74	1-2
60.816	1	<65		1918.97	65-74	1-2
17.5714	1	<65		50982	65-74	1-2
100.685	1	<65		74672.7	65-74	1-2
102.148	1	65-74		442769	65-74	1-2
83.2001	1	65-74		266648	65-74	1-2
23.3589	1	65-74		363.832	65-74	1-2
33.1208	1	65-74		1639.41	65-74	1-2
26.7247	1	65-74		68575.3	65-74	1-2
83.8878	1	65-74		294939	65-74	1-2
48.0796	1	65-74		51622.2	65-74	1-2
15.6439	1	65-74		142646	65-74	1-2
35.2706	1	65-74		322817	65-74	1-2
20.8593	1	65-74		165738	65-74	1-2
19.3036	1	65-74		444194	65-74	1-2
34.5068	1	65-74		403749	65-74	1-2
157.298	1	65-74		367171	65-74	1-2
1837.23	1	65-74		83.9611	65-74	1-2
245.787	1	65-74		61945.9	65-74	1-2
69.5053	1	65-74		32844.7	65-74	1-2
87.7269	1	65-74		29757.3	65-74	1-2
115.291	1	65-74		37685.4	65-74	1-2
51.4646	1	65-74		72209.9	65-74	1-2
28.2871	1	65-74		17728.4	65-74	1-2
79.3205	1	65-74		22047.2	65-74	1-2
36.4348	1	65-74		61.8147	65-74	1-2
131.604	1	65-74		246961	65-74	1-2
44.8671	1	65-74		463818	65-74	1-2
4.01199	1	65-74		16002.4	65-74	>2
80.7309	1	65-74		153033	65-74	>2
17.5204	1	65-74		17496.4	65-74	>2
20.3558	1	65-74		1785.54	65-74	>2
70.1168	1	65-74		158.962	65-74	>2
7891.94	1	65-74		9280.92	65-74	>2
55.69	1	65-74		239897	65-74	>2
144.586	1	65-74		79647.7	65-74	>2
38.9829	1	65-74		34257.8	>=75	0
213.15	1	65-74		128977	>=75	0
26.2139	1	65-74		164133	>=75	0
15.0912	1	65-74		346743	>=75	0
14.3368	1	65-74		344443	>=75	0
18.8308	1	65-74		57953.1	>=75	0
133.285	1	65-74		66575.9	>=75	0
36.9921	1	65-74		115183	>=75	0
16.4739	1	65-74		33600.7	>=75	0
1984.91	1	65-74		25972	>=75	0
141.875	1	65-74		274599	>=75	0
72.359	1	65-74		217796	>=75	0
229.543	1	65-74		375049	>=75	0
150.913	1	65-74		257697	>=75	0
642.055	1	65-74		132689	>=75	0
103.784	1	65-74		101838	>=75	0
220.365	1	65-74		39663.8	>=75	0
216.237	1	65-74		221694	>=75	0
928.614	1	65-74		39333.1	>=75	0
373.311	1	65-74		440690	>=75	0
99.4887	1	65-74		323407	>=75	0
349.602	1	65-74		414215	>=75	0
35.5519	1	65-74		521058	>=75	0
97.6952	1	65-74		71303.4	>=75	0
114.324	1	65-74		200330	>=75	0
295.95	1	65-74		72061.9	>=75	0
51.0221	1	65-74		213840	>=75	0
202.673	1	65-74		35395.6	>=75	0
51.8483	1	65-74		10859.7	>=75	0
126.452	1	65-74		336378	>=75	0
	1	65-74		442405	>=75	0
24.6379	1	65-74		129908	>=75	0
36.7229	1	65-74		65088.7	>=75	0
	1	65-74		528751	>=75	0
	1	65-74		345828	>=75	0
28.5778	1	65-74		75212.2	>=75	0
28.1839	1	65-74		76180.9	>=75	0
51.4346	1	65-74		81160.7	>=75	0
90.7061	1	65-74		496688	>=75	0
40.4826	1	65-74		98434.3	>=75	0
35.6694	1	65-74		142802	>=75	0
33.7406	1	65-74		73120.8	>=75	0
54.0428	1	65-74		56062.3	>=75	0
527.705	1	65-74		113686	>=75	0
53.8043	1	65-74		453183	>=75	0
95.292	1	65-74		189494	>=75	0
12.0261	1	65-74		67884.8	>=75	0
113.916	1	65-74		198005	>=75	0
40.9967	1	65-74		55557.2	>=75	0
28.9405	1	65-74		322088	>=75	0
51.1254	1	65-74		28917.3	>=75	0
62.1814	1	65-74		68282	>=75	0
40.0688	1	65-74		169400	>=75	0
97.6655	1	65-74		371424	>=75	0
13.2997	1	65-74		120093	>=75	0
130.824	1	65-74		71031	>=75	0
210.882	1	65-74		124522	>=75	0
41.3999	1	65-74		175087	>=75	0
512.258	1	65-74		83376.7	>=75	0
154.654	1	65-74		70448.8	>=75	0
61.2381	1	65-74		364868	>=75	0
82.6947	1	65-74		230079	>=75	0
26.0257	1	65-74		64060.1	>=75	0
307.841	1	65-74		106341	>=75	0
147.643	1	65-74		11804.3	>=75	0
433.773	1	65-74		131400	>=75	0
31.0547	1	65-74		427025	>=75	0
46.6053	1	65-74		315728	>=75	0
852.163	1	65-74		366205	>=75	0
58.7511	1	65-74		16090.7	>=75	0
194.708	1	65-74		312128	>=75	0
147.653	1	65-74		523819	>=75	0
207.649	1	65-74		427206	>=75	0
6.36408	1	65-74		126608	>=75	0
53.9373	1	65-74		74205	>=75	0
77.2777	1	65-74		25597.4	>=75	0
8.93199	1	65-74		113352	>=75	0
117.58	1	65-74		131741	>=75	0
59.3492	1	65-74		114000	>=75	0
75.8001	1	65-74		54619.2	>=75	0
258.37	1	65-74		65716.4	>=75	0
246.227	1	65-74		490082	>=75	0
94.264	1	65-74		34071.2	>=75	0
129.476	1	65-74		70486.7	>=75	0
164.408	1	65-74		137531	>=75	0
57.6505	1	65-74		22238	>=75	0
208.502	1	65-74		95571	>=75	0
49.5992	1	65-74		317985	>=75	0
51.2006	1	65-74		56055	>=75	0
92.8425	1	65-74		457900	>=75	0
20.4499	1	65-74		168035	>=75	0
123.306	1	65-74		448635	>=75	0
28.5658	1	65-74		47471.1	>=75	0
9.90464	1	65-74		55496.9	>=75	0
11.74	1	65-74		146865	>=75	0
104.932	1	65-74		469692	>=75	0
63.9616	1	65-74		490136	>=75	0
44.3604	1	65-74		3739.13	>=75	1-2
18.6354	1	65-74		11228.5	>=75	1-2
78.3863	1	65-74		411.42	>=75	1-2
87.8863	1	65-74		1728.27	>=75	1-2
455.916	1	65-74		330515	>=75	1-2
106.319	1	65-74		478304	>=75	1-2
21.0893	1	65-74		27351.1	>=75	1-2
41.9491	1	65-74		105837	>=75	1-2
34.7905	1	65-74		355.711	>=75	1-2
51.5949	1	65-74		29361.7	>=75	1-2
33.8566	1	65-74		59991.2	>=75	1-2
22.0931	1	65-74		24268.9	>=75	1-2
250.424	1	65-74		187417	>=75	1-2
226.521	1	65-74		552960	>=75	1-2
165.659	1	65-74		113095	>=75	1-2
12.364	1	65-74		97574.3	>=75	1-2
154.788	1	65-74		9947.88	>=75	1-2
155.936	1	65-74		86832.8	>=75	1-2
73.0668	1	65-74		156193	>=75	1-2
21.0078	1	65-74		426066	>=75	1-2
271.786	1	65-74		142996	>=75	1-2
127.374	1	65-74		343393	>=75	1-2
80.4084	1	65-74		113979	>=75	1-2
673	1	65-74		239751	>=75	1-2
338.013	1	65-74		106880	>=75	1-2
410.134	1	65-74		464783	>=75	1-2
49.2726	1	65-74		322062	>=75	1-2
97.0352	1	65-74		68755.2	>=75	1-2
12.1299	1	>=75		438183	>=75	1-2
91.6608	1	>=75		101360	>=75	1-2
55.9257	1	>=75		47988.6	>=75	1-2
8.04951	1	>=75		121737	>=75	1-2
197.246	1	>=75		43909.7	>=75	>2
22.0821	1	>=75		110842	>=75	>2
2.19823	1	>=75		49012	>=75	>2
84.8414	1	>=75		2386.72	>=75	>2
61.653	1	>=75		26486.7	>=75	>2
63.4569	1	>=75		37765.6	>=75	>2
97.5897	1	>=75		211711	>=75	>2
18.0856	1	>=75		140204	>=75	>2
28.5957	1	>=75		78688.1	>=75	>2
96.3164	1	>=75		22375.9	>=75	>2
54.8685	1	>=75
10.6533	1	>=75
19.6556	1	>=75
10.5554	1	>=75
34.8685	1	>=75
17.6203	1	>=75
116.021	1	>=75
195.564	1	>=75
39.9794	1	>=75
41.8051	1	>=75
47.4541	1	>=75
1382.98	1	>=75
91.7111	1	>=75
124.384	1	>=75
93.2924	1	>=75
23.3437	1	>=75
43.1747	1	>=75
56.8265	1	>=75
32.6479	1	>=75
41.1502	1	>=75
84.6667	1	>=75
1769.64	1	>=75
39.2168	1	>=75
177.566	1	>=75
50.1017	1	>=75
12.012	1	>=75
105.315	1	>=75
42.2626	1	>=75
80.3623	1	>=75
229.279	1	>=75
1330.08	1	>=75
16.0759	1	>=75
17.3067	1	>=75
240.666	1	>=75
387.204	1	>=75
182.437	1	>=75
2098.01	1	>=75
150.462	1	>=75
64.9775	1	>=75
115.053	1	>=75
115.343	1	>=75
193.43	1	>=75
70.0339	1	>=75
49.0712	1	>=75
272.073	1	>=75
118.674	1	>=75
26.2324	1	>=75
49.4104	1	>=75
1209.84	1	>=75
52.4614	1	>=75
182.095	1	>=75
36.8302	1	>=75
188.734	1	>=75
93.5705	1	>=75
55.2224	1	>=75
45.3372	1	>=75
64.4856	1	>=75
14.5184	1	>=75
61.2934	1	>=75
86.8147	1	>=75
19.1857	1	>=75
51.7637	1	>=75
276.48	1	>=75
483.44	1	>=75
62.5228	1	>=75
1306.87	1	>=75
131.061	1	>=75
35.3241	1	>=75
41.8241	1	>=75
35.4248	1	>=75
121.513	1	>=75
92.876	1	>=75
129.015	1	>=75
94.9323	1	>=75
81.0698	1	>=75
128.102	1	>=75
52.3801	1	>=75
92.5511	1	>=75
1012.55	1	>=75
72.5978	1	>=75
145.2	1	>=75
36.0479	1	>=75
149.517	1	>=75
49.2533	1	>=75
30.2037	1	>=75
33.1493	1	>=75
612.878	1	>=75
144.111	1	>=75
44.7759	1	>=75
29.4465	1	>=75
135.933	1	>=75
6.74831	1	>=75
141.476	1	>=75
62.711	1	>=75
22.5282	1	>=75
439.328	1	>=75
12.9014	1	>=75
92.896	1	>=75
24.1114	1	>=75
84.3331	1	>=75
76.1887	1	>=75
82.9755	1	>=75
34.4438	1	>=75
35.5263	1	>=75
164.548	1	>=75
20.385	1	>=75
77.003	1	>=75
402.389	1	>=75
83.79	1	>=75
76.647	1	>=75
65.0751	1	>=75
74.6062	1	>=75
14.3888	1	>=75
76.9871	1	>=75
559.675	1	>=75
56.554	1	>=75
33.993	1	>=75
111.038	1	>=75
586.937	1	>=75
60.6006	1	>=75
13.9402	1	>=75
24.9148	1	>=75
66.7752	1	>=75
25.2801	1	>=75
145.064	1	>=75
83.104	1	>=75
51.8771	1	>=75
116.843	1	>=75
55.7548	1	>=75
125.526	1	>=75
7564.6	2	<65
9247.94	2	<65
10105.2	2	<65
9475.77	2	<65
462620	2	<65
13167.3	2	<65
8052.9	2	<65
2431.96	2	<65
2812.67	2	<65
9847.82	2	<65
6196.19	2	<65
16395.4	2	<65
18593.8	2	<65
13480.9	2	<65
59784	2	<65
18246.8	2	<65
8602.62	2	<65
166409	2	<65
29753	2	<65
21125.8	2	<65
26081.3	2	<65
6807.67	2	<65
2533.38	2	<65
12410.2	2	<65
26197.7	2	<65
114.618	2	<65
42618.3	2	<65
53320.3	2	<65
24758	2	<65
24700.2	2	<65
52345.4	2	<65
2211.86	2	<65
230.444	2	<65
5360.73	2	<65
58.5269	2	<65
4891.11	2	<65
15859.6	2	<65
1356.43	2	<65
12141	2	<65
70063.5	2	<65
5087.15	2	<65
13622.5	2	<65
11908.5	2	<65
17546.6	2	<65
9785.94	2	<65
29185.7	2	<65
61673.7	2	<65
48.8188	2	<65
20.9552	2	<65
68923.9	2	<65
8774.2	2	<65
90.1689	2	<65
39.44	2	<65
6811.11	2	<65
11419.9	2	<65
16080.8	2	<65
3631.85	2	<65
3037.77	2	<65
24.2687	2	<65
2329.93	2	<65
14161.5	2	<65
4509.84	2	<65
24484.4	2	<65
7581.64	2	<65
26047.3	2	<65
2741.03	2	<65
4124.89	2	<65
8852.77	2	<65
9311.79	2	<65
54175.5	2	<65
5245.57	2	<65
9755.56	2	<65
14894.8	2	<65
132.273	2	<65
11898	2	<65
93295.2	2	<65
29446.8	2	<65
529841	2	<65
472269	2	<65
34970.5	2	<65
28746.1	2	<65
27237.2	2	<65
1371.52	2	<65
29189.9	2	<65
3445.19	2	<65
16586.2	2	<65
8381.85	2	<65
11703.4	2	<65
8144.65	2	<65
10844	2	<65
2914.28	2	<65
15670.7	2	<65
97197.3	2	<65
31342.9	2	<65
29168.9	2	<65
41533.1	2	<65
13285.1	2	<65
58062.5	2	<65
332541	2	<65
8032.46	2	<65
166761	2	<65
100246	2	<65
39569.6	2	<65
89020.2	2	<65
247464	2	<65
18172.8	2	<65
70775.9	2	<65
4064.39	2	<65
55349.2	2	<65
11211.4	2	<65
28050.8	2	<65
4904.81	2	<65
14235.1	2	<65
233.041	2	<65
65391.6	2	<65
59437.2	2	<65
75136.8	2	<65
69431.9	2	<65
5933.6	2	<65
74224.8	2	<65
70395.1	2	<65
176277	2	<65
125341	2	<65
36548.1	2	<65
28586.5	2	<65
130474	2	<65
67884.2	2	<65
82157.2	2	<65
165692	2	<65
39173.5	2	<65
50756.6	2	<65
54926	2	<65
165247	2	<65
61784.3	2	<65
48716.9	2	<65
149839	2	<65
113420	2	<65
4818.32	2	<65
107760	2	<65
100005	2	<65
432183	2	<65
45464.9	2	<65
49471.5	2	<65
116142	2	<65
78145.2	2	<65
398695	2	<65
6251.09	2	<65
71514.6	2	<65
101819	2	<65
133341	2	<65
75247.4	2	<65
165139	2	<65
143608	2	<65
185250	2	<65
51880.4	2	<65
46309.9	2	<65
232331	2	<65
26868.5	2	<65
69594.4	2	<65
80172.6	2	<65
89645	2	<65
134563	2	<65
38958.1	2	<65
203676	2	<65
432442	2	<65
100161	2	<65
13842.1	2	<65
443789	2	<65
413905	2	<65
54324.7	2	<65
75247	2	<65
87253.2	2	<65
129971	2	<65
249252	2	<65
480951	2	<65
73336.6	2	<65
268190	2	<65
72072	2	<65
118850	2	<65
84419.8	2	<65
214512	2	<65
241512	2	<65
460886	2	<65
45955.8	2	<65
42508.2	2	<65
66000.8	2	<65
332113	2	<65
282739	2	<65
34361.5	2	<65
513097	2	<65
346731	2	<65
176763	2	<65
105536	2	<65
87298.9	2	<65
27017.4	2	<65
16859.4	2	<65
26616	2	<65
44121.8	2	<65
233111	2	<65
128307	2	<65
150401	2	<65
124130	2	<65
132947	2	<65
279964	2	<65
440928	2	<65
195678	2	<65
312936	2	<65
402791	2	<65
76552	2	<65
369614	2	<65
260406	2	<65
138657	2	<65
296491	2	<65
174182	2	<65
320662	2	<65
98844.9	2	<65
387693	2	<65
173416	2	<65
521609	2	<65
269422	2	<65
204054	2	<65
8972.64	2	<65
957.292	2	<65
3376.6	2	<65
16634.2	2	<65
173451	2	<65
3295.56	2	<65
7982.81	2	<65
19973.8	2	<65
4496.28	2	<65
37547.7	2	<65
142048	2	<65
70461.9	2	<65
52350.3	2	<65
13634	2	<65
162190	2	<65
55810.4	2	<65
19050.2	2	<65
6804.43	2	<65
18062.6	2	<65
18668	2	<65
2245.37	2	<65
58942.1	2	<65
223889	2	<65
499497	2	<65
78927.5	2	<65
23652.4	2	<65
31380.5	2	<65
34205.6	2	<65
40359.6	2	<65
18272	2	<65
115656	2	<65
144157	2	<65
52779.2	2	<65
73576.9	2	<65
60677.6	2	<65
124284	2	<65
45420.1	2	<65
98657.5	2	<65
40335	2	<65
54316.4	2	<65
505538	2	<65
180269	2	<65
228834	2	<65
201279	2	<65
24609.9	2	<65
56014.9	2	<65
20085.5	2	<65
25201.8	2	<65
75556.2	2	<65
203411	2	<65
9705.34	2	<65
70126	2	<65
251329	2	<65
213794	2	<65
59353.4	2	<65
9828.48	2	<65
178.823	2	<65
575.715	2	<65
138290	2	<65
16432.1	2	<65
9194.77	2	<65
43531.3	2	<65
318.972	2	<65
17012.6	2	<65
5394.1	2	<65
98032	2	<65
148.742	2	<65
18545.8	2	<65
113.651	2	<65
15521	2	<65
94582.9	2	<65
183018	2	<65
123.361	2	<65
60.2125	2	<65
22.241	2	<65
67356.5	2	<65
159654	2	<65
56373.3	2	<65
250645	2	<65
228181	2	<65
155697	2	<65
286552	2	<65
482761	2	<65
7332.48	2	65-74
19959	2	65-74
27383.8	2	65-74
719.539	2	65-74
48.4389	2	65-74
128955	2	65-74
5810.65	2	65-74
44.5039	2	65-74
71.868	2	65-74
11645.3	2	65-74
50.6465	2	65-74
1745.2	2	65-74
59043.7	2	65-74
1542.46	2	65-74
10697.7	2	65-74
165.478	2	65-74
82581.4	2	65-74
105.804	2	65-74
94.3861	2	65-74
25.7665	2	65-74
30761.6	2	65-74
102489	2	65-74
3599.64	2	65-74
36.2196	2	65-74
406.024	2	65-74
70.4616	2	65-74
19866.3	2	65-74
46.9585	2	65-74
772.219	2	65-74
8967.82	2	65-74
8647.46	2	65-74
1347.1	2	65-74
2628.27	2	65-74
62536.3	2	65-74
40.9171	2	65-74
29821	2	65-74
171.057	2	65-74
5915.9	2	65-74
11678.2	2	65-74
16247.2	2	65-74
81840.7	2	65-74
30399.1	2	65-74
2484.95	2	65-74
316.696	2	65-74
178.545	2	65-74
4846.01	2	65-74
35231	2	65-74
22238.7	2	65-74
34349.9	2	65-74
945.126	2	65-74
9021.33	2	65-74
48218.2	2	65-74
68737.2	2	65-74
281044	2	65-74
113007	2	65-74
128747	2	65-74
298565	2	65-74
23962.4	2	65-74
54326.6	2	65-74
543122	2	65-74
387716	2	65-74
223983	2	65-74
24579.3	2	65-74
133426	2	65-74
104826	2	65-74
127312	2	65-74
46889.3	2	65-74
70261.9	2	65-74
58724.5	2	65-74
136435	2	65-74
10838.6	2	65-74
27258.7	2	65-74
136266	2	65-74
34307.4	2	65-74
111794	2	65-74
90410.8	2	65-74
10407.3	2	65-74
28427.6	2	65-74
104840	2	65-74
8543.67	2	65-74
143600	2	65-74
150855	2	65-74
45948.4	2	65-74
451503	2	65-74
101474	2	65-74
65866.6	2	65-74
71873.1	2	65-74
227114	2	65-74
258652	2	65-74
18354.2	2	65-74
12525.5	2	65-74
101424	2	65-74
168869	2	65-74
52323.7	2	65-74
126909	2	65-74
125511	2	65-74
60746.5	2	65-74
118280	2	65-74
25133.1	2	65-74
25045.3	2	65-74
69384.1	2	65-74
14638.4	2	65-74
25055.3	2	65-74
13513.2	2	65-74
59.9103	2	65-74
13813.4	2	65-74
21131.3	2	65-74
32981.4	2	65-74
18836.4	2	65-74
543.32	2	65-74
7491.32	2	65-74
535.884	2	65-74
9950.79	2	65-74
7536.04	2	65-74
4230.06	2	65-74
37602.2	2	65-74
12837.7	2	65-74
14989.2	2	65-74
203.564	2	65-74
14548.1	2	65-74
6268.46	2	65-74
26259.9	2	65-74
28395	2	65-74
103322	2	65-74
9031.72	2	65-74
24.7279	2	65-74
67039.4	2	65-74
36683.3	2	65-74
45470.8	2	65-74
423342	2	65-74
63492	2	65-74
140859	2	65-74
4136.03	2	65-74
90173.2	2	65-74
106979	2	65-74
471255	2	65-74
83875.8	2	65-74
186499	2	65-74
370807	2	65-74
37186	2	65-74
83450.7	2	65-74
25431.4	2	65-74
51021.4	2	65-74
70734.3	2	65-74
19956.3	2	65-74
144654	2	65-74
14810.1	2	65-74
200059	2	65-74
101192	2	65-74
326296	2	65-74
71073.2	2	65-74
101643	2	65-74
1808.68	2	>=75
82.3634	2	>=75
71.2334	2	>=75
857.072	2	>=75
273.967	2	>=75
42.0466	2	>=75
8.06437	2	>=75
13433.2	2	>=75
166.947	2	>=75
10554.5	2	>=75
154.226	2	>=75
153.132	2	>=75
320.263	2	>=75
83.0035	2	>=75
1471.01	2	>=75
1838.34	2	>=75
101.225	2	>=75
117.44	2	>=75
1532.41	2	>=75
16332.1	2	>=75
34144.4	2	>=75
197645	2	>=75
10115.4	2	>=75
220.592	2	>=75
37209	2	>=75
11532.5	2	>=75
31030.3	2	>=75
36317.4	2	>=75
10304	2	>=75
6662.56	2	>=75
12639.5	2	>=75
17276.8	2	>=75
1691.39	2	>=75
7894.4	2	>=75
16969.5	2	>=75
90950.7	2	>=75
17360.6	2	>=75
16693.2	2	>=75
10764.5	2	>=75
251.51	2	>=75
27659.3	2	>=75
12145.8	2	>=75
21264.5	2	>=75
733.459	2	>=75
75289	2	>=75
14012.2	2	>=75
125205	2	>=75
29419.2	2	>=75
18782.6	2	>=75
6720.44	2	>=75
17924.4	2	>=75
365396	2	>=75
6509.27	2	>=75
35086.7	2	>=75
2009.39	2	>=75
1764.9	2	>=75
11514.4	2	>=75
110718	2	>=75
15165.3	2	>=75
22066.6	2	>=75
74277.9	2	>=75
2604.24	2	>=75
7292.63	2	>=75
24832.5	2	>=75
16733.9	2	>=75
48668.9	2	>=75
12537.2	2	>=75
9568.96	2	>=75
19549.5	2	>=75
32720.5	2	>=75
29063.2	2	>=75
50620.9	2	>=75
20688.7	2	>=75
15947.4	2	>=75
34898.9	2	>=75
1130.81	2	>=75
23725	2	>=75
9176.73	2	>=75
36072.3	2	>=75
2326.09	2	>=75
69131.7	2	>=75
44755.8	2	>=75
116342	2	>=75
16803.1	2	>=75
58583.6	2	>=75
8125.27	2	>=75
9417.65	2	>=75
2804.81	2	>=75
28783.6	2	>=75
17125.3	2	>=75
5216.74	2	>=75
16580	2	>=75
2186.72	2	>=75
12565.5	2	>=75
5983.12	2	>=75
5356.25	2	>=75
3484.08	2	>=75
23123	2	>=75
19682.4	2	>=75
31176.1	2	>=75
9120.16	2	>=75
22842.5	2	>=75
49501.7	2	>=75
8002.87	2	>=75
10262	2	>=75
23936.2	2	>=75
973.445	2	>=75
45.3701	2	>=75
1080.71	2	>=75
12710.2	2	>=75
64181.4	2	>=75
24661.3	2	>=75
668.309	2	>=75
9758.19	2	>=75
5784.4	2	>=75
7760.94	2	>=75
5108.92	2	>=75
6429.03	2	>=75
11062.3	2	>=75
4908.58	2	>=75
2918.76	2	>=75
1480.1	2	>=75
26175.8	2	>=75
438.515	2	>=75
899.745	2	>=75
5716.08	2	>=75
26158.1	2	>=75
1534.75	2	>=75
13005.5	2	>=75
18567.8	2	>=75
53105.6	2	>=75
3774.89	2	>=75
10498.4	2	>=75
37217.9	2	>=75
7733.53	2	>=75
15279	2	>=75
12004.8	2	>=75
3063.51	2	>=75
17043	2	>=75
29795.8	2	>=75
46228.4	2	>=75
6018.27	2	>=75
459532	3	<65
67859.6	3	<65
8172.26	3	<65
174467	3	<65
181276	3	<65
55.5156	3	<65
55065.9	3	<65
192596	3	<65
242268	3	<65
110142	3	<65
209632	3	<65
300463	3	<65
8673.44	3	<65
5590.76	3	<65
461620	3	<65
37003	3	<65
209182	3	<65
67779	3	<65
570861	3	<65
286312	3	<65
79.6611	3	<65
955.863	3	<65
92.982	3	<65
539.045	3	<65
454041	3	<65
17691.2	3	<65
11832.6	3	<65
102353	3	<65
441038	3	<65
204847	3	<65
225683	3	<65
194942	3	<65
102403	3	<65
146184	3	<65
302230	3	<65
227203	3	<65
111280	3	<65
357770	3	<65
444212	3	<65
133788	3	<65
400281	3	<65
450430	3	<65
79286	3	<65
197835	3	<65
57190.9	3	<65
243154	3	<65
119507	3	<65
399889	3	<65
158198	3	<65
428727	3	<65
71193.7	3	<65
387100	3	<65
430689	3	<65
184255	3	<65
449844	3	<65
213666	3	<65
389278	3	<65
213186	3	<65
354815	3	<65
452684	3	<65
506232	3	<65
490790	3	<65
197648	3	<65
475029	3	<65
408519	3	<65
51609.2	3	<65
113198	3	<65
132822	3	<65
116694	3	<65
331457	3	<65
476469	3	<65
133564	3	<65
511064	3	<65
224534	3	<65
448618	3	<65
463247	3	<65
203913	3	<65
473581	3	<65
501061	3	<65
53401.1	3	<65
486345	3	<65
503824	3	<65
489468	3	<65
465766	3	<65
509248	3	<65
460427	3	<65
483992	3	<65
123011	3	<65
453851	3	<65
461180	3	<65
161457	3	<65
470032	3	<65
492321	3	<65
467637	3	<65
524986	3	<65
68545.7	3	<65
354294	3	<65
475009	3	<65
274215	3	<65
443212	3	<65
343039	3	<65
540922	3	<65
347414	3	<65
236759	3	<65
405603	3	<65
481534	3	<65
548476	3	<65
431938	3	<65
496336	3	<65
325886	3	<65
446023	3	<65
336957	3	<65
177402	3	<65
330882	3	<65
334869	3	<65
490271	3	<65
419142	3	<65
432117	3	<65
85648.9	3	<65
442191	3	<65
495070	3	<65
465824	3	<65
232756	3	<65
456011	3	<65
451837	3	<65
258974	3	<65
168411	3	<65
172083	3	<65
86416.3	3	<65
444311	3	<65
180986	3	<65
260486	3	<65
465259	3	<65
499815	3	<65
278425	3	<65
516955	3	<65
520997	3	<65
499677	3	<65
189875	3	<65
426157	3	<65
314785	3	<65
507108	3	<65
486275	3	<65
185848	3	<65
487128	3	<65
501625	3	<65
318781	3	<65
426860	3	<65
454557	3	<65
463651	3	<65
466002	3	<65
480656	3	<65
481589	3	<65
299474	3	<65
315861	3	<65
479987	3	<65
574565	3	<65
457018	3	<65
529621	3	<65
170317	3	<65
475105	3	<65
236769	3	<65
403213	3	<65
160060	3	<65
399920	3	<65
175807	3	<65
59690.2	3	<65
450869	3	<65
453574	3	<65
67485.6	3	<65
206277	3	<65
30030	3	<65
43593	3	<65
81850.1	3	<65
13128.9	3	<65
287016	3	<65
550779	3	<65
494624	3	<65
239179	3	<65
19473.2	3	<65
426649	3	<65
444702	3	<65
140092	3	<65
403381	3	<65
525179	3	<65
468209	3	<65
410788	3	<65
522264	3	<65
425094	3	<65
435286	3	<65
463657	3	<65
330173	3	<65
466175	3	<65
482542	3	<65
367049	3	<65
506620	3	<65
450586	3	<65
477279	3	<65
467190	3	<65
77522	3	<65
454447	3	<65
482669	3	<65
268467	3	<65
97508.6	3	<65
321074	3	<65
54322	3	<65
445553	3	<65
423047	3	<65
427587	3	<65
474540	3	<65
186767	3	<65
125.126	3	<65
74577.3	3	<65
282961	3	<65
513768	3	<65
445936	3	<65
232183	3	<65
43790.4	3	<65
74875.5	3	<65
82856.4	3	<65
440829	3	<65
509.693	3	<65
229962	3	<65
2792.33	3	<65
245680	3	<65
313369	3	<65
470324	3	<65
34791.3	3	<65
56.0672	3	<65
10.3768	3	<65
484846	3	<65
358925	3	<65
473685	3	<65
505591	3	<65
493997	3	<65
311306	3	<65
533099	3	<65
482904	3	<65
43862.2	3	65-74
76632.3	3	65-74
177694	3	65-74
16002.4	3	65-74
482.628	3	65-74
536847	3	65-74
183466	3	65-74
3321.53	3	65-74
695.573	3	65-74
153033	3	65-74
18131.1	3	65-74
8727.05	3	65-74
10305.4	3	65-74
487607	3	65-74
361041	3	65-74
17496.4	3	65-74
1785.54	3	65-74
534457	3	65-74
475.74	3	65-74
72.1842	3	65-74
530921	3	65-74
119492	3	65-74
38227.5	3	65-74
158.962	3	65-74
505230	3	65-74
177.756	3	65-74
15825.9	3	65-74
151230	3	65-74
77927.7	3	65-74
501157	3	65-74
119167	3	65-74
51194.9	3	65-74
9280.92	3	65-74
120571	3	65-74
1918.97	3	65-74
50982	3	65-74
74672.7	3	65-74
442769	3	65-74
266648	3	65-74
226595	3	65-74
249819	3	65-74
363.832	3	65-74
1639.41	3	65-74
205305	3	65-74
186670	3	65-74
68575.3	3	65-74
294939	3	65-74
51622.2	3	65-74
142646	3	65-74
141083	3	65-74
322817	3	65-74
539567	3	65-74
504454	3	65-74
587848	3	65-74
515303	3	65-74
246890	3	65-74
346339	3	65-74
574692	3	65-74
443631	3	65-74
434916	3	65-74
96806.5	3	65-74
446562	3	65-74
251148	3	65-74
489950	3	65-74
189336	3	65-74
433082	3	65-74
220885	3	65-74
404764	3	65-74
165738	3	65-74
526905	3	65-74
34401.4	3	65-74
571954	3	65-74
539975	3	65-74
248477	3	65-74
464976	3	65-74
441443	3	65-74
242804	3	65-74
419776	3	65-74
418891	3	65-74
155666	3	65-74
288683	3	65-74
242254	3	65-74
465892	3	65-74
444194	3	65-74
366719	3	65-74
529762	3	65-74
422216	3	65-74
95182.1	3	65-74
375733	3	65-74
425368	3	65-74
448648	3	65-74
523585	3	65-74
251590	3	65-74
470083	3	65-74
441792	3	65-74
142155	3	65-74
230481	3	65-74
403749	3	65-74
123193	3	65-74
367171	3	65-74
239897	3	65-74
83.9611	3	65-74
61945.9	3	65-74
53116.6	3	65-74
32844.7	3	65-74
79647.7	3	65-74
29757.3	3	65-74
37685.4	3	65-74
40966.8	3	65-74
47768.2	3	65-74
72209.9	3	65-74
17728.4	3	65-74
164663	3	65-74
130074	3	65-74
67195.8	3	65-74
22047.2	3	65-74
131968	3	65-74
38061.6	3	65-74
430415	3	65-74
61.8147	3	65-74
246961	3	65-74
172480	3	65-74
137523	3	65-74
221878	3	65-74
494357	3	65-74
497594	3	65-74
20683.3	3	65-74
427945	3	65-74
451652	3	65-74
493495	3	65-74
462531	3	65-74
464336	3	65-74
492699	3	65-74
201746	3	65-74
489336	3	65-74
475343	3	65-74
328608	3	65-74
316632	3	65-74
140566	3	65-74
382774	3	65-74
215439	3	65-74
463818	3	65-74
458704	3	65-74
457971	3	65-74
296166	3	65-74
469109	3	65-74
43909.7	3	>=75
3739.13	3	>=75
110842	3	>=75
49012	3	>=75
11228.5	3	>=75
411.42	3	>=75
1728.27	3	>=75
330515	3	>=75
478304	3	>=75
2386.72	3	>=75
27351.1	3	>=75
105837	3	>=75
355.711	3	>=75
29361.7	3	>=75
59991.2	3	>=75
34257.8	3	>=75
26486.7	3	>=75
24268.9	3	>=75
187417	3	>=75
552960	3	>=75
113095	3	>=75
97574.3	3	>=75
9947.88	3	>=75
128977	3	>=75
164133	3	>=75
346743	3	>=75
344443	3	>=75
57953.1	3	>=75
66575.9	3	>=75
115183	3	>=75
33600.7	3	>=75
25972	3	>=75
37765.6	3	>=75
274599	3	>=75
86832.8	3	>=75
217796	3	>=75
375049	3	>=75
257697	3	>=75
132689	3	>=75
101838	3	>=75
39663.8	3	>=75
221694	3	>=75
39333.1	3	>=75
440690	3	>=75
323407	3	>=75
414215	3	>=75
156193	3	>=75
521058	3	>=75
71303.4	3	>=75
426066	3	>=75
200330	3	>=75
72061.9	3	>=75
213840	3	>=75
35395.6	3	>=75
10859.7	3	>=75
336378	3	>=75
442405	3	>=75
129908	3	>=75
65088.7	3	>=75
528751	3	>=75
345828	3	>=75
75212.2	3	>=75
76180.9	3	>=75
81160.7	3	>=75
496688	3	>=75
98434.3	3	>=75
142802	3	>=75
73120.8	3	>=75
142996	3	>=75
56062.3	3	>=75
113686	3	>=75
453183	3	>=75
343393	3	>=75
189494	3	>=75
67884.8	3	>=75
198005	3	>=75
55557.2	3	>=75
322088	3	>=75
28917.3	3	>=75
68282	3	>=75
169400	3	>=75
371424	3	>=75
120093	3	>=75
71031	3	>=75
124522	3	>=75
175087	3	>=75
83376.7	3	>=75
70448.8	3	>=75
364868	3	>=75
113979	3	>=75
230079	3	>=75
64060.1	3	>=75
106341	3	>=75
11804.3	3	>=75
239751	3	>=75
131400	3	>=75
427025	3	>=75
211711	3	>=75
106880	3	>=75
464783	3	>=75
315728	3	>=75
366205	3	>=75
322062	3	>=75
68755.2	3	>=75
438183	3	>=75
140204	3	>=75
16090.7	3	>=75
312128	3	>=75
523819	3	>=75
427206	3	>=75
126608	3	>=75
74205	3	>=75
101360	3	>=75
25597.4	3	>=75
113352	3	>=75
131741	3	>=75
114000	3	>=75
54619.2	3	>=75
65716.4	3	>=75
47988.6	3	>=75
490082	3	>=75
34071.2	3	>=75
70486.7	3	>=75
137531	3	>=75
22238	3	>=75
95571	3	>=75
317985	3	>=75
56055	3	>=75
121737	3	>=75
457900	3	>=75
168035	3	>=75
448635	3	>=75
47471.1	3	>=75
55496.9	3	>=75
146865	3	>=75
469692	3	>=75
78688.1	3	>=75
490136	3	>=75
22375.9	3	>=75

## Sheet: Figure4
Figure 4
VaccResponder	CD4	CD8
Hypo	0.043
Hypo	0.114	0.0309
Hypo	0.29	0.0278
Hypo	0.444	0.0545
Hypo	0.14	0.073
Hypo	0.546	0.6371
Hypo	0.545	0.4916
Hypo	0.121	0.038
Hypo	0.433	0.1065
Hypo	0.962	0.3986
Hypo	0	0.0252
Hypo	0.372	0.1572
Hypo	0.41	0.087
Hypo	0.854	0.1949
Hypo	0.099	0.0184
Hypo	0	0
Hypo	0.269	0.1523
Hypo	0.045	0.0442
Hypo	0.213	0.512
Hypo	0.405	0.2065
Hypo	1.177	0.3905
Hypo	0.384	0.0089
Hypo	0.3532	0
Hypo	0.057	0.207
Hypo	0.22	0.0374
Hypo	0	0.043
Hypo	0.827	0.9662
Hypo	2.063	0.311
Hypo	0	0.0065
Hypo	0.624	0.0597
Hypo	0.071	0.0303
Hypo	0.237	0
Hypo	0.12	0
Hypo		0
Hypo	0.8938	0.4634
Hypo	0.3035	0.2441
Hypo	0.332	0.0174
Moderate	0.068	0.0318
Moderate	0.171	0.0291
Moderate	0.252	0.0195
Moderate	0	0.0804
Moderate	0.485	0.0938
Moderate	0.345	0.15
Moderate	0.226	0.0425
Moderate	0.062	0.0321
Moderate	0.461	0.2843
Moderate	0.275	0.3312
Moderate	2.097	0.2951
Moderate	0.059	0.015
Moderate	0.996	0.0209
Moderate	0.43	0.163
Moderate	0.503	0.1149
Moderate	1.227	0.696
Moderate	0.135	0.149
Moderate	0.265	0.2255
Moderate	0.11	0.0275
Moderate	0	0.0117
Moderate	0.482	0.1464
Moderate	1.43	0.8866
Moderate	1.434	0.538
Moderate	0.333	0.17
Moderate	0	0
Moderate	0.325	0.207
Moderate	0.194	0.108
Moderate	0.394	0.1285
Moderate	0.147	0.1554
Moderate	1.465	0.395
Moderate	1.134	1.06
Moderate	0.018	0
Moderate	0.5146	0.0341
Moderate	0.304	0.2203
Moderate	0.62	0.151
Moderate	0.367	0.1822
Moderate	0.087	0.2143
Moderate	0.052	0.0564
Moderate	0.6161	0.1442
Moderate	0.072	0.038
Moderate	0	0
Moderate	0.266	0.071
Moderate	0.222	0.0176
Moderate	0.179	0.0399
Moderate	0.205	0.0049
Moderate	0.5224	0.1228
Moderate	0.174	0.0028
Moderate	0.269	0.2429
Moderate	0.1172	0
Moderate	0.292	0.278
Moderate	0.906	0.6844
Moderate	1.917	1.163
Moderate	0.2025	0.0213
Moderate	0.857	0.182
Moderate	1.019	0.4317
Moderate	0.6253	0.2913
Moderate	0.229	0.3416
Moderate	0.515	0.277
Moderate	1.085	0.1894
Moderate	0.564	0.2363
Moderate	0.637	0.3428
Moderate	0.66	0.221
Moderate	0.747	0.121
Moderate	0.551	0.1097
Moderate	0.612	0.2899
Moderate	1.146	0.1868
Moderate	0.232	0.0507
Moderate	0	0.0189
Moderate	0.056	0.0896
Moderate	0.423	0.067
Moderate	0.234	0.2713
Moderate	0.133	0.2384
Moderate	0.649
Moderate	0.171	0.2372
Moderate	0.144	0.204
Moderate	0.622	0.1654
Moderate	0.24
Moderate	0	0
Moderate	0.168	0.216
Moderate	0	0.2575
Moderate	0.191	0.063
Moderate	0.371	0.049
Moderate	0.274	0.0509
Moderate	0.004	0.1116
Moderate	0.1769	0.008
Moderate	0.072	0.141
Moderate	0.2634	0.0123
Moderate	0
Moderate	0.291	0.1917
Moderate	0.177
Moderate	0.2444	0.0636
Moderate	0	0
Moderate	0.146	0.1541
Moderate	0.056	0.1536
Moderate	0.227	0
Moderate	1.11	0.801
Moderate	0.395	0.1449
Moderate	0.314	0.2522
Moderate	0	0
Moderate	0.379	0.071
Moderate	0.051	0.136
Moderate	0.66	0.302
Moderate	0.427	0.1705
Moderate	0.597	0.533
Moderate	1.114	0.4492
High	0.122	0.0162
High	0.255	0.0745
High	0.062	0.0112
High	0.275	0.451
High	0.133	0.0227
High	1.073	0.2071
High	0.8	0.0777
High	0.11	0.0722
High	1.414	0.1395
High	0.136	0.0161
High	0.904	0
High	0.618	0.8496
High	0.151	0.0546
High	0.358	0.0767
High	0.576	0.273
High	0.4125	0.3912
High	0.605	0.203
High	1.68	0.1511
High	2.33	0.3567
High	0.284	0.0489
High	0.621
High	0.29	0.0494
High	0.186	0.0014
High	0.661	0.2369
High	1.507	0.0343
High	0.194
High	0.57
High	0.82	0.137
High	1.149	0.8765
High	2.077	0.6211
High	0.964	0.1402
High	0.342	0.0664
High	0.74	0.3454
High	0.234	0.0627
High	0.59	0.38
High	0	0.0449
High	0.537	0
High	1.638	0.0717
High	0.018	0.0295
High	0.244	0.1125
High	1.3243	2.0555
High	0.453	0.2049
High	0.171	0.11
High	0.364	0.0886
High	1.765	0.35
High	0.353	0.1052
High	1.32	0.8564
High	0.264	0.0483
High	1.165	0.4831
High	0.761
High	0.325
High	0.2149	0.0658
High	0.241	0.0025
High	0.33	0.1835
High	0.863	0.4297
High	0	0.1445
High	1.45	1.383
High	1.215	0.2828
High	0.104	0.012
High	0.555	0.1781
High	0	0.6951
High	0.258	0.0769
High	0.512	0.0913
High	0.588	0.442
High	1.609	0.343
High	0.707	0.2126
High	0.993	0.34
High	0.802	1.814
High	0.244
High	0.02	0.0108
High	0.297	0.0667
High	0.35	0.1426
High	0.413	0.1903
High	0.834	0.1423
High	0.487	0.605
High	0.221	0.0134
High	0.304	0.0736
High	0.41	0.1466
High	0.234	0.1068
High	0.424	0.392
High	0.028	0.0505
High	0.764	0.2488
High	0.24
High	1.131	0.8289
High	0.4319	0
High	0.313	0.1038
High	0.34	0.1141
High	7.2129	7.9627
High	0.602	1.018
High	0.164	0.1518
High	1.264	2.8897
High	0.261	0.2919
High	0.687	0.4596
High	0.478	0.1496
High	0.163	0.0394
High	0.319	0.2091
High	0.521	0.0992
High	0.385	1.0369
High	0.661	0.353
High	0.2324	0.0074
High	0.86	0.293
High	0.523	0.5793
High	0.848	0.0837
High	0.582	0.2766
High	0.208	0.0789
High	0.222	0.153
High	1.016	0.2444
High	0.579	0.399
High	0.6552	0.0075
High	2.47	1.0694
High	0.447	0.1331
High	0.499	0.2851
High	0.325	0.5518
High	0.389	0.0328
High	0.561	0.332
High	0.793	0.308
High	0.32	0.294
High	0.58	0.284
High	1.285	0.474
High	0.317	0.0965
High	0.498	0.08
High	1.174	0.2702
High	0.841	0.229
High	0.3345	0.0723
High	0.534	0.1533
High	1.607	0.486
High	0.599	0.1118
High	0.844	0.6791
High	1.646	0.892
High	0.59	0.3088
High	0.24	0.0988
High	0.29	0.1723
High	0.847	0.4949
High	0.234	0.0916
High	0.693	0.4199
High	0.396	0.507
High	2.635	1.778
High	0.364	0.167
High	0.539	0.3853
High	0.334	0.1194
High	1.07	1.318
High	0	0.0471
High	0.376	0.286
High	0.479	0.757
High	0.377	0.1472
High	0.649	0.4764
High	0.3129	0.3024
High	0.401	0.0803
High	0.637	0.1529
High	0.743	0.4703
High	0.771	0.3933
High	0.789	0.1282
High	0.318	0.24
High	0.191	0.253
High	0.539	0.3158
High	0.683	0.505
High	0.3406	0.0604
High	0.6375	0.9802
High	1.404	0.3891
High	0.961	0.1203
High	0.5941	0.0993
High	0.6868	0.1131
High	0.341	0.1392
High	0.562	0.1296
High	0.058	0.0431
High	0.259	0.272
High	1.169	0.3718
High	0.704	0.126
High	1.68	0.809
High	1.225	0.4458
High	0.475	0.045
High	0.964	0.2425
High	0.69	0.236
High	1.167	0.631
High	0.855	0.3369
High	1.157	0.2375
High	0.711	0.193
High	1.351	0.487
High	0.371	0.2418
High	0.681	0.2017
High	0.464	0.1192
High	1.306	0.383
High	0.407	0.152
High	1.048	0.3557
High	1.481	0.5469
High	0.7	0.1919
High	0.669	0.199
High	0.458	0.1763
High	0.7564	0.1612
High	0.682	0.2142
High	0.264	0.072
High	0.136	0
High	2.33	1.978
High	0.303	0.1148
High	0.02	0.0382
High	0.291	0.1015
High	1.016	0.1879
High	0.469	0.0999
High	1.332	0.3513
High	1.212	0.2193
High	1.314	0.2009
High	0.683	0.1281
High	0.398	0.1633
High	0.658	0.1441
High	0.52	0.1194
High	0.3675	0.2244
High	0.392	0.153
High	0.923	0.2331
High	0.252	0.109
High	0.707	0.1491
High	0.493	0.092
High	0.445	0.1505
High	0	0
High	0	0.47
High	0	0.1338
High	0.585	0.0372
High	0.252	0.323
High	0.43	0.1929
High	0.149	0.0519
High	0.367	1.801
High	0	0.265
High	2.093	0.3258
High	0	0.0882
High	0.145	0.0487
High	0	0.058
High	0.002	0.086
High	0.496	0.0628
High	0	0
High	0.89	0.2215
High	0.472	0.247
High	0	0.0207
High	0	0.132
High	0.053	0.0398
High	0.0258
High	0.218	0.176
High	0.035	0.0241
High	0.28	0.0398
High	0.768
High	0.222	0.0662
High	0.017	0.1462
High	0.06	0.0372
High	0.556	0.1863
High	1.965	0.4256
High	0.876	0.354
High	0.036	0.0943
High	0.708	0.3271
High	0.398	0.1969
High	0	0
High	0.758	0.2774
High	1.295	0.332
High	1.63	0.2222
High	0.655	0.75
High	0.29	0.137
High	0.54	0.62
High	2.18	2.1131
High	0.635	0.865
High	1.31	1.611
High	0.93	0.778
High	2.02	1.049
High	1.96	1.456
High	1.48	1
High	1.51	1.953
High	1.914	2.2422
High	0.68	0.2297
High	0.576	0.243
High	0.367	0.0903
High	0.767	0.7174
High	0.398	0.0946
High	0.4182	0.3862
High	0.233	0.142
High	0.404	0.117
High	2.03	1.0911
High	0.169	0.029
High	0.33	0.361
High	0.735	0.1616
High	0.55	0.2305
High	0.54	0.3853
High	0.569	0.1893
High	0.89	0.209
High	0.32	0.0629
High	0.437	0.303
High	0.885	0.161
High	0	0.0837
High	0	0.118
High	0.054	0.1727
High	0.596	0.0193
High	0.211	0.108
High	0.629	0.1579
High	0.747	0.1166
High	0.348	0.4552
High	0.093	0.1525
High	0.519	0.1097
High	2.14	0.4954
High	0.851	0.2548
High	1.161	0.5261
High	0.38	0.5567
High	0.833	0.065
High	0.427	0.1041
High	0.389	0.3627
High	1.094	0.9437
High	0.522	0.3086
High	0.97	0.4778
High	0.317	0.0933
High	0.658	0.5097
High	0.658	0.204
High	0.214	0.1662
High	0.634	0.151
High	0.335	0.3451
High	0.275	0.0111
High	1.141	0.2309
High	1.659	0.217
High	0.445	0.366
High	0.585	0.4349
High	0.561	0.2309
High	0.501	0.364
High	0.492	0.1134
High	0.663	0.3848
High	0.578	0.2891

## Sheet: Figure5
Figure 5
Gender	AgeGroup	CCI	Vaccine type	CD4_responder	CD8_responder
Female	<65	0	BNT162b2	Responder	Hypo-responder
Male	<65	1-2	BNT162b2	Hypo-responder
Male	>=75	>2	BNT162b2	Hypo-responder	Hypo-responder
Female	<65	0	BNT162b2	Responder	Responder
Female	<65	0	BNT162b2	Responder	Hypo-responder
Female	65-74	0	BNT162b2	Hypo-responder	Hypo-responder
Female	65-74	0	BNT162b2	Responder	Hypo-responder
Female	65-74	0	BNT162b2	Responder	Responder
Male	65-74	>2	BNT162b2	Responder	Hypo-responder
Female	<65		BNT162b2	Responder	Hypo-responder
Female	<65	0	BNT162b2	Hypo-responder	Responder
Female	<65	0	BNT162b2	Responder	Hypo-responder
Male	<65	0	BNT162b2	Responder	Hypo-responder
Female	<65	1-2	BNT162b2	Responder	Responder
Female	<65	0	BNT162b2	Responder	Responder
Male	65-74	1-2	BNT162b2	Responder	Hypo-responder
Female	<65	>2	BNT162b2	Responder	Hypo-responder
Female	<65	1-2	BNT162b2	Responder	Hypo-responder
Male	>=75	1-2	BNT162b2	Responder	Hypo-responder
Male	<65	0	BNT162b2	Responder	Responder
Female	<65	0	BNT162b2	Responder	Hypo-responder
Female	65-74	1-2	BNT162b2	Responder	Responder
Male	<65	>2	BNT162b2	Responder	Hypo-responder
Male	65-74	0	BNT162b2	Responder	Responder
Male	<65	0	BNT162b2	Responder	Hypo-responder
Female	<65	1-2	BNT162b2	Responder	Hypo-responder
Female	<65	0	BNT162b2	Responder	Responder
Male	65-74	0	BNT162b2	Responder	Responder
Male	65-74	>2	BNT162b2	Responder	Responder
Male	<65	0	BNT162b2	Responder	Responder
Female	65-74	1-2	BNT162b2	Hypo-responder	Hypo-responder
Female	65-74	0	BNT162b2	Responder	Hypo-responder
Male	65-74	1-2	BNT162b2	Responder	Responder
Female	<65	1-2	BNT162b2	Responder	Responder
Male	<65	0	BNT162b2	Responder	Responder
Female	<65	1-2	BNT162b2	Hypo-responder	Hypo-responder
Male	>=75	1-2	BNT162b2	Responder	Responder
Male	65-74	>2	BNT162b2	Responder	Responder
Female	65-74	1-2	mRNA-1273	Responder	Responder
Male	65-74	1-2	mRNA-1273	Responder	Responder
Female	>=75	1-2	BNT162b2	Responder	Responder
Female	65-74	1-2	BNT162b2	Responder	Responder
Male	65-74	1-2	BNT162b2	Responder	Responder
Female	>=75	1-2	BNT162b2	Responder	Hypo-responder
Female	65-74	1-2	BNT162b2	Responder
Male	>=75	>2	BNT162b2	Hypo-responder	Hypo-responder
Female	>=75	1-2	BNT162b2	Responder	Hypo-responder
Female	<65	>2	BNT162b2	Hypo-responder	Hypo-responder
Male	65-74	0	BNT162b2	Responder	Hypo-responder
Male	65-74	1-2	BNT162b2	Responder	Responder
Male	65-74	0	BNT162b2	Hypo-responder	Hypo-responder
Female	<65	1-2	BNT162b2	Hypo-responder	Hypo-responder
Male	65-74	1-2	BNT162b2	Responder	Hypo-responder
Female	>=75	1-2	BNT162b2	Responder	Responder
Male	65-74	1-2	BNT162b2	Responder	Hypo-responder
Male	<65	1-2	BNT162b2	Responder	Responder
Male	65-74	1-2	mRNA-1273	Responder
Male	65-74	1-2	BNT162b2	Responder
Male	65-74	1-2	BNT162b2	Responder	Responder
Male	>=75	0	mRNA-1273	Responder	Responder
Female	65-74	>2	BNT162b2	Responder	Responder
Male	>=75	>2	BNT162b2	Responder	Responder
Male	<65	0	mRNA-1273	Responder	Responder
Female	<65	0	BNT162b2	Responder	Hypo-responder
Male	65-74	0	BNT162b2	Responder	Responder
Female	<65	0	BNT162b2	Responder	Hypo-responder
Female	<65	0	BNT162b2	Responder	Responder
Female	<65	0	BNT162b2	Responder	Hypo-responder
Male	>=75	1-2	BNT162b2	Hypo-responder	Hypo-responder
Female	<65	1-2	mRNA-1273	Responder	Responder
Male	<65	1-2	mRNA-1273	Hypo-responder	Hypo-responder
Male	>=75	1-2	mRNA-1273	Responder	Hypo-responder
Male	65-74	1-2	mRNA-1273	Responder	Hypo-responder
Male	<65	0	mRNA-1273	Responder	Responder
Female	65-74	1-2	mRNA-1273	Responder	Responder
Male	<65	1-2	mRNA-1273	Hypo-responder	Hypo-responder
Male	65-74	1-2	mRNA-1273	Responder	Responder
Male	>=75	1-2	mRNA-1273	Responder	Responder
Male	65-74	1-2	mRNA-1273	Responder	Responder
Male	>=75	1-2	mRNA-1273	Responder	Responder
Female	65-74	0	BNT162b2	Responder	Responder
Male	65-74	0	BNT162b2	Responder	Responder
Female	65-74	1-2	BNT162b2	Responder	Responder
Female	<65	0	BNT162b2	Responder	Responder
Male	>=75	1-2	BNT162b2	Responder	Responder
Male	<65	1-2	mRNA-1273	Responder	Responder
Female	65-74	1-2	mRNA-1273	Responder	Responder
Male	<65	1-2	BNT162b2	Hypo-responder	Hypo-responder
Female	<65	1-2	BNT162b2	Responder	Responder
Female	>=75	0	BNT162b2	Responder	Responder
Female	65-74	0	BNT162b2	Responder	Responder
Female	<65	0	BNT162b2	Responder	Hypo-responder
Male	>=75	0	BNT162b2	Responder	Responder
Male	>=75	0	BNT162b2	Responder
Female	>=75	0	BNT162b2	Responder	Responder
Male	>=75	0	BNT162b2	Responder
Female	65-74	0	BNT162b2	Responder	Responder
Male	>=75	0	BNT162b2	Responder	Hypo-responder
Female	<65	1-2	BNT162b2	Responder	Responder
Female	65-74	1-2	BNT162b2	Responder	Hypo-responder
Female	<65	1-2	BNT162b2	Responder	Hypo-responder
Male	>=75	0	BNT162b2	Responder	Responder
Male	>=75	>2	BNT162b2	Responder	Responder
Male	>=75	0	BNT162b2	Responder	Responder
Male	>=75	1-2	BNT162b2	Responder	Hypo-responder
Male	>=75	0	BNT162b2	Responder	Responder
Female	<65	1-2	BNT162b2	Hypo-responder	Responder
Male	<65	0	BNT162b2	Responder	Responder
Male	>=75	0	BNT162b2	Responder	Responder
Male	>=75	0	BNT162b2	Hypo-responder	Hypo-responder
Male	>=75	0	BNT162b2	Hypo-responder	Hypo-responder
Female	>=75	0	BNT162b2	Responder	Hypo-responder
Male	>=75	0	BNT162b2	Responder	Responder
Male	>=75	0	BNT162b2	Responder	Responder
Female	65-74	1-2	BNT162b2	Responder	Responder
Female	>=75	0	BNT162b2	Responder	Responder
Female	65-74	1-2	BNT162b2	Hypo-responder	Responder
Male	>=75	0	BNT162b2	Hypo-responder	Responder
Female	>=75	0	BNT162b2	Responder	Hypo-responder
Female	>=75	1-2	BNT162b2	Hypo-responder	Hypo-responder
Female	>=75	0	BNT162b2	Responder	Responder
Male	>=75	0	BNT162b2	Responder	Responder
Male	>=75	0	BNT162b2	Hypo-responder	Responder
Male	<65	0	BNT162b2	Hypo-responder	Hypo-responder
Male	>=75	0	BNT162b2	Responder	Responder
Female	<65	1-2	mRNA-1273	Responder	Responder
Female	<65	0	BNT162b2	Hypo-responder	Hypo-responder
Male	>=75	0	BNT162b2	Responder	Hypo-responder
Male	>=75	0	BNT162b2	Responder	Hypo-responder
Female	>=75	0	BNT162b2	Responder	Responder
Female	>=75	0	BNT162b2	Responder	Responder
Male	>=75	0	BNT162b2	Responder	Responder
Female	>=75	0	BNT162b2	Responder	Hypo-responder
Female	>=75	0	BNT162b2	Responder
Male	>=75	0	BNT162b2	Hypo-responder	Hypo-responder
Female	>=75	0	BNT162b2	Responder	Hypo-responder
Male	<65	1-2	BNT162b2	Responder	Responder
Male	>=75	0	BNT162b2	Hypo-responder	Hypo-responder
Female	<65	1-2	BNT162b2	Responder	Responder
Female	>=75	0	BNT162b2	Responder	Responder
Male	>=75	0	BNT162b2	Responder	Responder
Male	>=75	0	BNT162b2	Responder	Hypo-responder
Female	>=75	0	BNT162b2	Responder	Hypo-responder
Male	>=75	0	BNT162b2	Responder	Hypo-responder
Male	>=75	1-2	BNT162b2	Responder	Hypo-responder
Female	>=75	0	BNT162b2	Responder	Responder
Male	>=75	0	BNT162b2	Responder	Responder
Female	65-74	1-2	BNT162b2	Responder	Responder
Female	>=75	0	BNT162b2	Responder	Responder
Male	>=75	1-2	BNT162b2	Hypo-responder	Hypo-responder
Female	>=75	0	BNT162b2	Responder	Responder
Male	>=75	0	BNT162b2	Responder
Male	65-74	0	BNT162b2	Responder	Responder
Male	>=75	0	BNT162b2	Responder	Hypo-responder
Female	>=75	0	BNT162b2	Responder	Hypo-responder
Female	>=75	0	BNT162b2	Responder	Responder
Female	>=75	0	BNT162b2	Responder	Hypo-responder
Female	>=75	0	mRNA-1273	Responder	Responder
Male	>=75	0	BNT162b2	Responder	Responder
Female	>=75	0	mRNA-1273	Responder	Responder
Female	>=75	0	BNT162b2	Responder	Responder
Male	>=75	0	BNT162b2	Responder	Responder
Female	>=75	0	BNT162b2	Responder	Responder
Male	>=75	0	mRNA-1273	Responder	Responder
Female	>=75	0	BNT162b2	Responder	Responder
Female	>=75	0	BNT162b2	Responder	Responder
Male	>=75	0	mRNA-1273	Responder	Responder
Male	65-74	1-2	mRNA-1273	Responder	Responder
Male	65-74	0	mRNA-1273	Responder	Responder
Male	65-74	0	mRNA-1273	Responder	Hypo-responder
Male	65-74	0	mRNA-1273	Responder	Responder
Female	65-74	0	mRNA-1273	Responder	Responder
Female	65-74	0	mRNA-1273	Responder	Responder
Female	65-74	0	mRNA-1273	Responder	Responder
Male	65-74	0	mRNA-1273	Responder	Responder
Female	65-74	0	mRNA-1273	Responder	Hypo-responder
Female	65-74	0	mRNA-1273	Responder	Responder
Female	65-74	0	mRNA-1273	Responder	Hypo-responder
Female	65-74	0	mRNA-1273	Responder	Responder
Female	65-74	0	mRNA-1273	Responder	Responder
Male	65-74	0	mRNA-1273	Responder	Responder
Male	65-74	0	mRNA-1273	Responder	Responder
Female	65-74	0	mRNA-1273	Responder	Responder
Female	65-74	0	mRNA-1273	Responder	Responder
Male	<65	>2	mRNA-1273	Responder	Responder
Male	65-74	0	mRNA-1273	Responder	Responder
Male	65-74	1-2	mRNA-1273	Responder	Hypo-responder
Female	65-74	0	mRNA-1273	Responder	Responder
Male	65-74	0	BNT162b2	Responder	Hypo-responder
Female	65-74	0	mRNA-1273	Responder	Responder
Male	65-74	0	mRNA-1273	Responder	Responder
Female	65-74	0	mRNA-1273	Responder	Responder
Male	65-74	0	mRNA-1273	Responder	Responder
Male	65-74	0	mRNA-1273	Responder	Hypo-responder
Female	65-74	0	mRNA-1273	Responder	Responder
Male	65-74	0	mRNA-1273	Responder	Responder
Female	65-74	0	mRNA-1273	Responder	Responder
Male	65-74	0	mRNA-1273	Responder	Responder
Male	65-74	0	mRNA-1273	Responder	Responder
Female	65-74	1-2	mRNA-1273	Responder	Responder
Female	65-74	0	mRNA-1273	Responder	Responder
Female	65-74	0	mRNA-1273	Responder	Responder
Male	65-74	0	mRNA-1273	Responder	Responder
Male	65-74	0	mRNA-1273	Responder	Responder
Female	65-74	0	mRNA-1273	Responder	Hypo-responder
Female	65-74	0	mRNA-1273	Responder	Responder
Male	65-74	0	mRNA-1273	Responder	Responder
Male	65-74	0	mRNA-1273	Responder	Responder
Female	65-74	0	mRNA-1273	Responder	Responder
Male	65-74	0	mRNA-1273	Responder	Responder
Female	65-74	0	mRNA-1273	Responder	Responder
Male	65-74	0	mRNA-1273	Responder	Responder
Female	65-74	0	mRNA-1273	Responder	Responder
Female	65-74	1-2	mRNA-1273	Responder	Responder
Female	<65	0	mRNA-1273	Responder	Responder
Male	<65	0	mRNA-1273	Responder	Responder
Female	<65	0	mRNA-1273	Responder	Responder
Male	<65	0	mRNA-1273	Responder	Responder
Female	<65	0	mRNA-1273	Responder	Responder
Female	<65	0	mRNA-1273	Responder	Responder
Male	<65	0	mRNA-1273	Responder	Responder
Female	<65	1-2	mRNA-1273	Responder	Responder
Female	<65	0	mRNA-1273	Responder	Responder
Male	<65	0	mRNA-1273	Responder	Responder
Female	<65	0	mRNA-1273	Hypo-responder	Hypo-responder
Male	<65	0	mRNA-1273	Responder	Responder
Female	<65	0	mRNA-1273	Responder	Responder
Male	<65	0	mRNA-1273	Responder	Responder
Male	<65	0	mRNA-1273	Responder	Responder
Female	<65	0	mRNA-1273	Responder	Responder
Male	<65	0	mRNA-1273	Responder	Responder
Male	<65	0	mRNA-1273	Responder	Responder
Male	<65	0	mRNA-1273	Responder	Responder
Female	<65	0	mRNA-1273	Responder	Responder
Female	<65	0	mRNA-1273	Responder	Responder
Male	<65	0	mRNA-1273	Responder	Responder
Male	<65	0	mRNA-1273	Responder	Responder
Male	<65	0	mRNA-1273	Responder	Responder
Female	<65	0	mRNA-1273	Responder	Responder
Female	<65	0	mRNA-1273	Responder	Responder
Female	<65	0	mRNA-1273	Responder	Responder
Female	<65	0	mRNA-1273	Responder	Responder
Female	<65	0	mRNA-1273	Responder	Responder
Male	<65	0	mRNA-1273	Responder	Responder
Female	<65	0	mRNA-1273	Responder	Responder
Female	<65	0	mRNA-1273	Responder	Hypo-responder
Male	<65	0	mRNA-1273	Responder	Responder
Female	<65	0	mRNA-1273	Responder	Responder
Female	<65	0	mRNA-1273	Responder	Responder
Female	<65	0	mRNA-1273	Responder	Responder
Male	<65	0	mRNA-1273	Responder	Responder
Female	<65	0	mRNA-1273	Responder	Responder
Female	<65	0	mRNA-1273	Responder	Responder
Male	<65	>2	BNT162b2	Hypo-responder	Hypo-responder
Female	<65	0	mRNA-1273	Responder	Responder
Female	<65	0	mRNA-1273	Responder	Responder
Male	<65	0	mRNA-1273	Responder	Responder
Female	<65	0	mRNA-1273	Responder	Responder
Female	<65	0	mRNA-1273	Responder	Responder
Female	<65	0	mRNA-1273	Responder	Hypo-responder
Female	<65	0	mRNA-1273	Responder	Responder
Male	<65	0	mRNA-1273	Responder	Responder
Female	<65	0	mRNA-1273	Responder	Responder
Female	<65	0	mRNA-1273	Responder	Responder
Male	<65	0	mRNA-1273	Responder	Responder
Male	<65	1-2	mRNA-1273	Responder	Responder
Female	<65	0	mRNA-1273	Responder	Responder
Female	<65	0	mRNA-1273	Responder	Responder
Male	<65	0	mRNA-1273	Responder	Responder
Female	<65	0	mRNA-1273	Responder	Responder
Female	<65	0	mRNA-1273	Responder	Responder
Female	<65	0	mRNA-1273	Responder	Responder
Male	<65	0	mRNA-1273	Responder	Responder
Female	<65	0	mRNA-1273	Responder	Responder
Male	<65	0	mRNA-1273	Responder	Responder
Female	<65	0	mRNA-1273	Responder	Responder
Male	<65	>2	mRNA-1273	Responder	Responder
Female	<65	0	mRNA-1273	Responder	Responder
Male	<65	0	BNT162b2	Responder	Responder
Male	<65	0	mRNA-1273	Responder	Responder
Female	<65	0	BNT162b2	Responder	Hypo-responder
Male	<65	0	BNT162b2	Responder	Hypo-responder
Female	<65	0	BNT162b2	Responder	Responder
Male	<65	0	BNT162b2	Responder	Responder
Male	<65	0	BNT162b2	Hypo-responder	Hypo-responder
Female	<65	0	BNT162b2	Responder	Responder
Female	<65	0	mRNA-1273	Responder	Responder
Female	<65	0	mRNA-1273	Responder	Responder
Female	<65	0	mRNA-1273	Responder	Responder
Male	<65	0	mRNA-1273	Responder	Responder
Female	<65	0	mRNA-1273	Responder	Responder
Female	<65	0	mRNA-1273	Responder	Responder
Female	<65	0	mRNA-1273	Responder	Responder
Female	<65	0	mRNA-1273	Responder	Responder
Female	<65	0	mRNA-1273	Responder	Responder
Female	<65	0	mRNA-1273	Responder	Responder
Female	<65	0	mRNA-1273	Responder	Responder
Male	<65	0	mRNA-1273	Responder	Responder
Female	<65	0	mRNA-1273	Responder	Responder
Female	<65	0	mRNA-1273	Responder	Responder
Female	<65	0	mRNA-1273	Responder	Responder
Female	<65	0	mRNA-1273	Responder	Hypo-responder
Female	<65	0	mRNA-1273	Responder	Responder
Male	<65	0	mRNA-1273	Responder	Responder
Male	<65	0	mRNA-1273	Responder	Responder
Male	<65	0	mRNA-1273	Responder	Responder
Male	65-74	0	BNT162b2	Hypo-responder	Hypo-responder
Male	65-74	1-2	mRNA-1273	Hypo-responder	Hypo-responder
Male	<65	0	BNT162b2	Responder	Responder
Male	>=75	1-2	BNT162b2	Hypo-responder	Responder
Male	65-74	1-2	BNT162b2	Responder	Responder
Male	65-74	1-2	BNT162b2	Responder	Responder
Male	65-74	0	BNT162b2	Responder	Hypo-responder
Male	<65	0	BNT162b2	Hypo-responder	Responder
Male	65-74	1-2	BNT162b2	Responder	Responder
Female	65-74	>2	BNT162b2	Responder	Responder
Female	65-74	1-2	BNT162b2	Responder	Responder
Male	>=75	0	BNT162b2	Hypo-responder	Responder
Male	65-74	1-2	BNT162b2	Responder
Female	<65	0	BNT162b2	Responder	Hypo-responder
Male	>=75	0	BNT162b2	Responder	Responder
Male	<65	1-2	BNT162b2	Hypo-responder	Hypo-responder
Female	<65	0	BNT162b2	Hypo-responder	Responder
Female	<65	1-2	BNT162b2	Responder	Hypo-responder
Female	65-74	0	BNT162b2	Responder	Responder
Female	>=75	0	BNT162b2	Responder	Responder
Male	65-74	0	BNT162b2	Responder
Female	65-74	1-2	BNT162b2	Hypo-responder	Hypo-responder
Female	65-74	1-2	BNT162b2	Responder	Responder
Male	>=75	0	BNT162b2	Hypo-responder	Hypo-responder
Female	<65	1-2	BNT162b2	Hypo-responder	Responder
Male	<65	0	BNT162b2	Responder	Hypo-responder
Female	>=75	0	BNT162b2	Hypo-responder	Hypo-responder
Male	>=75	1-2	mRNA-1273	Responder	Responder
Female	>=75	0	BNT162b2	Responder	Responder
Male	<65	0	BNT162b2	Responder	Hypo-responder
Female	>=75	1-2	mRNA-1273	Hypo-responder	Hypo-responder
Male	65-74	0	BNT162b2	Hypo-responder	Responder
Male	>=75	0	BNT162b2	Responder	Hypo-responder
Male	>=75	0	BNT162b2	Hypo-responder	Hypo-responder
Male	>=75	0	BNT162b2	Hypo-responder
Female	>=75	0	BNT162b2	Responder	Hypo-responder
Female	>=75	1-2	BNT162b2	Responder	Responder
Female	>=75	0	BNT162b2	Hypo-responder	Responder
Male	>=75	0	BNT162b2	Responder	Hypo-responder
Male	>=75	0	BNT162b2	Hypo-responder	Hypo-responder
Male	>=75	0	BNT162b2	Hypo-responder	Responder
Male	>=75	1-2	BNT162b2	Responder	Hypo-responder
Female	>=75	0	BNT162b2	Responder	Hypo-responder
Male	>=75	0	BNT162b2	Hypo-responder
Female	<65	0	mRNA-1273	Responder	Responder
Female	>=75	0	BNT162b2	Responder
Female	>=75	0	BNT162b2	Responder	Hypo-responder
Male	>=75	0	BNT162b2	Hypo-responder	Hypo-responder
Female	>=75	0	BNT162b2	Responder
Male	65-74	0	BNT162b2	Responder	Hypo-responder
Female	>=75	0	BNT162b2	Hypo-responder	Responder
Male	65-74	0	BNT162b2	Hypo-responder	Hypo-responder
Female	65-74	1-2	BNT162b2	Responder	Responder
Female	>=75	0	BNT162b2	Hypo-responder	Hypo-responder
Male	65-74	0	BNT162b2	Responder	Responder
Male	>=75	1-2	BNT162b2	Responder	Responder
Female	>=75	0	BNT162b2	Responder	Responder
Female	>=75	0	BNT162b2	Hypo-responder	Responder
Male	>=75	0	BNT162b2	Responder	Responder
Male	>=75	0	BNT162b2	Responder	Responder
Female	>=75	0	BNT162b2	Hypo-responder	Responder
Male	65-74	0	BNT162b2	Responder	Hypo-responder
Male	>=75	0	BNT162b2	Hypo-responder	Hypo-responder
Male	>=75	0	BNT162b2	Responder	Responder
Female	<65	0	mRNA-1273	Responder	Responder
Female	<65	0	mRNA-1273	Responder	Responder
Female	<65	0	mRNA-1273	Responder	Responder
Male	65-74	0	BNT162b2	Responder	Responder
Female	<65	0	mRNA-1273	Responder	Responder
Male	<65	0	mRNA-1273	Responder	Responder
Male	<65	0	mRNA-1273	Responder	Responder
Female	<65	1-2	mRNA-1273	Responder	Responder
Male	<65	0	mRNA-1273	Responder	Responder
Male	<65	1-2	mRNA-1273	Responder	Responder
Female	<65	0	mRNA-1273	Responder	Responder
Female	<65	0	mRNA-1273	Responder	Responder
Male	<65	0	mRNA-1273	Responder	Responder
Male	<65	0	mRNA-1273	Responder	Responder
Male	<65	0	mRNA-1273	Responder	Responder
Female	<65	1-2	mRNA-1273	Responder	Responder
Female	<65	0	mRNA-1273	Responder	Responder
Male	<65	0	BNT162b2	Responder	Responder
Female	<65	0	mRNA-1273	Responder	Responder
Male	<65	0	mRNA-1273	Responder	Responder
Male	<65	0	mRNA-1273	Responder	Responder
Female	<65	0	BNT162b2	Responder	Responder
Male	<65	0	mRNA-1273	Responder	Responder
Female	<65	0	mRNA-1273	Responder	Responder
Female	<65	1-2	mRNA-1273	Responder	Responder
Male	<65	0	mRNA-1273	Responder	Responder
Female	<65	0	BNT162b2	Responder	Hypo-responder
Male	<65	0	BNT162b2	Responder	Hypo-responder
Female	<65	0	BNT162b2	Responder	Responder
Male	<65	0	BNT162b2	Responder	Responder
Female	<65	0	mRNA-1273	Responder	Responder
Female	<65	0	mRNA-1273	Responder	Responder
Female	<65	0	BNT162b2	Responder	Responder
Male	<65	0	BNT162b2	Responder	Hypo-responder
Male	<65	>2	BNT162b2	Responder	Responder
Female	<65	0	BNT162b2	Responder	Hypo-responder
Male	65-74	1-2	BNT162b2		Hypo-responder
Male	>=75	>2	BNT162b2	Hypo-responder	Hypo-responder
Female	<65	0	BNT162b2	Responder	Responder
Male	<65	0	BNT162b2	Hypo-responder	Responder
Male	<65	0	BNT162b2	Responder	Responder
Female	<65	0	BNT162b2	Responder	Hypo-responder
Female	65-74	1-2	BNT162b2	Hypo-responder	Responder
Female	65-74	0	BNT162b2	Hypo-responder	Responder
Female	<65	0	BNT162b2	Responder	Hypo-responder
Female	<65	0	BNT162b2	Responder	Responder
Male	<65	>2	BNT162b2	Responder	Responder
Male	<65	0	BNT162b2	Responder	Responder
Male	>=75	0	BNT162b2	Responder	Responder
Female	<65	0	BNT162b2	Hypo-responder	Responder
Female	>=75	>2	BNT162b2	Hypo-responder	Responder
Male	<65	0	BNT162b2	Responder	Responder
Female	<65	1-2	BNT162b2	Responder	Hypo-responder
Male	65-74	0	mRNA-1273	Responder	Responder
Male	65-74	0	mRNA-1273	Responder	Responder
Female	65-74	0	mRNA-1273	Responder	Responder
Male	65-74	0	mRNA-1273	Responder	Responder
Male	65-74	0	mRNA-1273	Responder	Responder
Male	65-74	0	mRNA-1273	Responder	Responder
Female	65-74	0	mRNA-1273	Responder	Hypo-responder
Female	65-74	0	mRNA-1273	Responder	Responder
Male	65-74	0	mRNA-1273	Responder	Responder
Male	65-74	0	mRNA-1273	Responder	Responder
Female	65-74	0	mRNA-1273	Responder	Responder
Male	65-74	0	mRNA-1273	Responder	Responder
Male	65-74	0	mRNA-1273	Responder	Responder
Female	65-74	0	mRNA-1273	Responder	Responder
Male	65-74	0	mRNA-1273	Responder	Responder
Female	65-74	0	mRNA-1273	Responder	Responder
Male	65-74	0	mRNA-1273	Responder	Responder
Male	65-74	0	mRNA-1273	Responder	Responder
Female	65-74	1-2	mRNA-1273	Responder	Responder
Female	65-74	0	mRNA-1273	Responder	Responder
Male	65-74	0	mRNA-1273	Responder	Hypo-responder
Male	65-74	0	mRNA-1273	Responder	Responder
Female	65-74	0	mRNA-1273	Responder	Responder
Male	<65	0	mRNA-1273	Responder	Responder
Female	<65	0	mRNA-1273	Responder	Responder
Male	<65	0	mRNA-1273	Responder	Responder
Female	<65	0	mRNA-1273	Responder	Responder
Male	<65	0	mRNA-1273	Responder	Responder
Female	<65	0	mRNA-1273	Responder	Responder
Female	<65	0	mRNA-1273	Responder	Responder
Female	<65	0	mRNA-1273	Responder	Responder
